# Supplementary material for: Pattern-based hybrid book recommendation system using semantic relationships
Source: Sci Rep. 2023 Mar 6;13:3693. doi: 10.1038/s41598-023-30987-0 (PMC9988858; doi:10.1038/s41598-023-30987-0)
Supplement: Supplementary file 1 — Supplementary Information 1. [file 41598_2023_30987_MOESM1_ESM.csv]

276726	0155061224	5	HO	0
276729	052165615X	3	Med	0
276729	0521795028	6	Med	0
276744	038550120X	7	CS	1
276747	0060517794	9	CS	1
276747	0671537458	9	CS	1
276747	0679776818	8	CS	1
276747	0943066433	7	Med	0
276747	1885408226	7	Med	0
276748	0747558167	6	Bio	0
276751	3596218098	8	IT	0
276754	0684867621	8	CS	1
276755	0451166892	5	CS	1
276762	0380711524	5	CS	1
276762	3453092007	8	CS	1
276772	0553572369	7	IT	0
276772	3499230933	10	IT	0
276772	3596151465	10	Eco	0
276774	3442136644	9	Acc	0
276786	8437606322	8	Med	0
276786	8478442588	6	Bio	0
276788	0345443683	8	CS	1
276788	043935806X	7	CS	1
276788	055310666X	10	CS	1
276796	0330332775	5	CS	1
276798	0006379702	5	Bio	0
276798	3442131340	7	Eco	0
276798	3548603203	6	CS	1
276800	1562827898	7	Med	0
276804	0440498058	8	CS	1
276808	0395547032	10	IT	0
276811	0440414121	10	CS	1
276813	8423996565	8	IT	0
276813	8426449476	8	Acc	0
276813	8426449573	6	Civil	0
276813	8478885218	6	Eco	0
276813	8478886044	8	Med	0
276814	0091830893	8	Eco	0
276814	0812571029	9	CS	1
276822	0060096195	10	CS	1
276822	0141310340	9	IT	0
276822	0142302198	10	Civil	0
276822	0156006065	9	HO	0
276822	0375821813	9	CS	1
276822	038076041X	10	IT	0
276822	0439401399	6	Bio	0
276822	0689804458	8	Acc	0
276822	0786812508	9	Eco	0
276822	0786817070	10	CS	1
276822	0805057706	10	IT	0
276822	1551925060	8	Hydro	0
276822	1573248533	10	Chem	0
276828	2253150711	7	IT	0
276830	0440225825	9	CS	1
276832	0345446860	5	CS	1
276835	3125785006	10	Med	0
276837	0380005239	5	CS	1
276847	3404145909	8	IT	0
276847	3404148576	8	IT	0
276847	3404921178	7	CS	1
276847	3423071516	10	Eco	0
276847	3426671298	8	Eco	0
276847	344215121X	9	Med	0
276847	3442413508	10	CS	1
276847	3442422035	9	IT	0
276847	3442435773	8	IT	0
276847	3442437717	7	IT	0
276847	3442441080	10	CS	1
276847	3442444020	8	CS	1
276847	3442446414	10	CS	1
276847	3442448530	7	IT	0
276847	3442449820	9	Bio	0
276847	3453137442	6	CS	1
276847	347354034X	7	CS	1
276847	3492231322	9	Acc	0
276847	3499222213	7	Med	0
276847	3499228297	6	Hydro	0
276847	3499433443	8	Med	0
276847	3506464078	10	Bio	0
276847	3551551677	10	IT	0
276847	3551551685	10	IT	0
276847	3551551693	10	IT	0
276847	3551551936	10	IT	0
276847	359621078X	9	Bio	0
276847	3608932240	7	Med	0
276847	360893541X	10	IT	0
276847	3608935428	10	IT	0
276847	3608935436	10	IT	0
276847	3809024589	8	Med	0
276847	3821815191	10	Med	0
276850	0449217264	7	CS	1
276853	8420457477	1	Bio	0
276853	8448034023	7	Med	0
276854	0671034944	5	IT	0
276859	0517642689	7	Med	0
276859	077104450X	8	Med	0
276859	0789706032	8	Med	0
276859	0836218833	10	CS	1
276859	0836220889	10	CS	1
276859	088365721X	9	IT	0
276859	1559712252	6	Med	0
276859	1567616089	8	Med	0
276861	3423201509	10	CS	1
276861	3446200452	8	Med	0
276861	349223903X	6	Bio	0
276861	3499231603	9	Med	0
276861	360893541X	9	IT	0
276861	3608935428	9	IT	0
276861	3608935436	9	IT	0
276861	3886807843	8	Med	0
276862	1569312435	9	Med	0
276862	1892213141	8	Med	0
276866	3257218516	3	Acc	0
276866	3404126343	8	Bio	0
276866	3404139178	9	Acc	0
276866	3404143299	7	Acc	0
276866	340645724X	3	Med	0
276866	3426192543	5	Med	0
276866	3442443806	4	Bio	0
276866	345309221X	8	IT	0
276866	3453108361	7	Med	0
276866	3453130901	5	Med	0
276866	3809410357	5	Med	0
276872	0425167097	8	Acc	0
276872	042518109X	8	CS	1
276872	0425188221	7	CS	1
276872	8571648972	10	HO	0
276875	8804407808	6	Med	0
276875	8807810751	7	Acc	0
276875	8817106100	6	CS	1
276875	8833908488	4	Med	0
276875	8838910987	8	Acc	0
276878	0449210197	6	CS	1
276887	0064430227	5	CS	1
276887	0812533550	9	CS	1
276888	8806162160	6	CS	1
276896	0440241537	10	CS	1
276904	0375901582	10	Med	0
276904	0439317746	5	Bio	0
276904	0440228840	10	Acc	0
276904	0440414121	10	CS	1
276904	0738205737	5	Civil	0
276905	0060542845	8	Acc	0
276905	0449148831	5	Bio	0
276911	8420430943	8	HO	0
276911	8420636282	9	CS	1
276911	8432205311	9	CS	1
276912	000225669X	6	Med	0
276915	042513976X	7	Acc	0
276916	0441008291	8	CS	1
276925	002542730X	10	CS	1
276925	0140154078	6	CS	1
276925	0194216748	5	Med	0
276925	0385504209	8	CS	1
276925	0553275283	8	IT	0
276925	0582530431	9	Med	0
276925	063403541X	6	Acc	0
276925	1400002672	8	Med	0
276925	840149236X	5	Bio	0
276925	8420432113	5	Acc	0
276925	8420444367	9	Bio	0
276925	8423976645	8	IT	0
276925	8426109799	8	Bio	0
276925	950491036X	10	CS	1
276927	1899344705	5	Med	0
276928	059030271X	5	CS	1
276928	0590470108	7	Bio	0
276928	0671021354	10	CS	1
276928	0671026283	10	Acc	0
276928	0671027506	10	CS	1
276929	2020564777	6	IT	0
276929	2070386023	5	CS	1
276929	2070394956	5	HO	0
276929	2070404587	10	Eco	0
276929	2253030570	8	HO	0
276929	2253171670	8	IT	0
276929	2253172367	8	Med	0
276929	2264010991	5	CS	1
276929	2264018194	3	Med	0
276929	2264024674	5	Civil	0
276929	2264027568	5	Bio	0
276929	2264031158	6	Acc	0
276929	2266047280	7	Med	0
276929	2266102621	10	CS	1
276929	2266104535	2	CS	1
276929	2266105698	8	Civil	0
276929	2743602295	5	Hydro	0
276929	2842611462	3	Med	0
276929	2869304129	7	Med	0
276929	2869304560	5	CS	1
276929	2869305583	6	CS	1
276936	3492224768	6	Chem	0
276936	3596122279	5	CS	1
276936	3596147700	3	IT	0
276939	2070414256	7	Civil	0
276939	2070419657	7	CS	1
276939	2253063339	9	CS	1
276939	2253137243	9	CS	1
276939	2253144452	9	Acc	0
276939	2253152072	9	Eco	0
276939	226612269X	9	CS	1
276939	2702401694	9	Med	0
276939	2878580753	10	IT	0
276939	8423310353	8	IT	0
276949	349202436X	8	Med	0
276953	0140182551	8	Med	0
276953	0446310786	10	CS	1
276953	0886776783	7	CS	1
276954	3423118709	10	Acc	0
276957	0312966970	6	CS	1
276964	0312169817	6	IT	0
276964	0345348672	10	Eco	0
276964	0345354621	10	CS	1
276964	0345435036	10	IT	0
276964	0385264356	10	Med	0
276964	0425104273	9	CS	1
276964	0440218667	5	CS	1
276964	0440220602	9	CS	1
276964	0515131520	6	IT	0
276964	0684867621	8	CS	1
276964	0812550153	5	Eco	0
276964	0812550307	10	CS	1
276964	0843949163	8	Acc	0
276964	0886773741	7	CS	1
276964	0886774802	8	Acc	0
276964	0886774829	8	CS	1
276964	0886775426	9	CS	1
276964	0886775957	10	CS	1
276964	0886777178	7	Acc	0
276984	0590259970	9	Civil	0
276984	0590260251	9	Acc	0
276984	0590426702	10	Eco	0
276984	0590436422	9	Acc	0
276984	0590436449	9	Acc	0
276984	0590436465	9	CS	1
276984	0590436481	9	CS	1
276984	059043649X	9	Eco	0
276984	0590442589	10	Acc	0
276984	0590442996	10	CS	1
276984	0590448234	9	Bio	0
276984	0590448595	9	CS	1
276984	0590456504	9	Chem	0
276984	0590470485	9	Chem	0
276986	0060930187	10	CS	1
276986	0375760911	10	CS	1
276986	0689817851	10	CS	1
276986	0874869870	10	CS	1
276988	0061081450	7	CS	1
276988	0061083259	7	CS	1
276988	0061087017	7	IT	0
276988	0061094404	8	CS	1
276988	0671793489	8	CS	1
276994	3100970616	10	Chem	0
276994	3257062354	8	Eco	0
276994	3423128879	4	Med	0
276994	3423202327	6	CS	1
276994	342677609X	5	Hydro	0
276994	3442727073	9	Chem	0
276994	3453132041	4	IT	0
276994	3478387507	2	Med	0
276994	3492045170	7	CS	1
276994	3492230814	6	Civil	0
276994	3545202461	9	Med	0
276994	3548359698	6	CS	1
276994	3550075359	6	IT	0
276994	3596154766	2	CS	1
276994	3596214629	8	CS	1
276998	0618045996	8	CS	1
276998	3822858617	7	IT	0
277002	0864425589	6	Med	0
277009	0452282101	9	CS	1
277012	0553581112	9	CS	1
277012	0805047379	5	CS	1
277012	0892964456	10	Eco	0
277018	0373250223	7	CS	1
277018	0451097009	7	Eco	0
277018	0451179994	8	Med	0
277023	0553140779	6	Civil	0
277028	0425182150	10	IT	0
277031	1883473004	8	Bio	0
277032	0061007129	8	CS	1
277036	0812511816	9	CS	1
277036	0880381736	9	CS	1
277036	0880381744	10	IT	0
277042	0312283709	8	CS	1
277042	0446605484	7	CS	1
277042	0446611212	8	CS	1
277042	0451207955	7	IT	0
277042	0609804138	9	CS	1
277042	074343627X	8	CS	1
277042	0971880107	2	CS	1
277048	3426615355	7	CS	1
277051	0075536498	8	Acc	0
277051	0099287692	6	Med	0
277051	0330262130	10	CS	1
277051	0385720920	10	CS	1
277051	0553262505	7	CS	1
277051	3442430496	9	Acc	0
277051	3453171500	7	Acc	0
277051	3464371506	3	HO	0
277053	0590108395	6	IT	0
277056	3442451353	7	Eco	0
277065	0816704627	4	Eco	0
277072	1573229571	9	CS	1
277079	3499263998	4	Med	0
277085	0434009407	8	IT	0
277085	1841193887	8	Med	0
277087	8420600369	7	Med	0
277087	8423918335	6	Acc	0
277087	8426105084	9	HO	0
277087	843223138X	8	Med	0
277087	8437608570	6	Med	0
277087	8440630921	9	Med	0
277087	8470394126	5	Acc	0
277087	8472230082	5	Acc	0
277094	0064404773	10	CS	1
277096	0064407667	7	CS	1
277107	006054094X	8	IT	0
277107	0375706038	10	Med	0
277107	081297106X	10	CS	1
277107	0843951826	5	CS	1
277107	1400032628	8	Chem	0
277107	1585861553	4	Med	0
277109	0385334141	5	Eco	0
277109	0425191184	5	CS	1
277109	0751503894	5	IT	0
277116	3548208975	8	CS	1
277124	0425189864	9	CS	1
277124	0440236053	9	CS	1
277124	0440241073	9	CS	1
277124	0553586122	5	CS	1
277128	0140118608	8	Bio	0
277134	1586609726	6	Eco	0
277135	0865472807	8	CS	1
277139	0312960344	8	IT	0
277143	031286504X	10	CS	1
277143	0345342968	9	CS	1
277143	0767903382	8	CS	1
277157	0312331754	7	Bio	0
277157	0312979517	5	CS	1
277157	0316154059	5	IT	0
277157	0345450175	6	IT	0
277157	0345452550	7	CS	1
277157	0375727981	5	Med	0
277157	0385305389	4	Med	0
277157	0394543289	5	Med	0
277157	0399135804	7	Acc	0
277157	0399141340	8	Bio	0
277157	0399146466	6	Bio	0
277157	0399146504	7	CS	1
277157	0399146687	7	CS	1
277157	0399147101	7	CS	1
277157	0399147624	5	Acc	0
277157	0399148337	6	IT	0
277157	0399148639	6	IT	0
277157	0399148728	8	CS	1
277157	0399150811	5	Eco	0
277157	0399151451	7	IT	0
277157	039915177X	7	Med	0
277157	0425183181	5	IT	0
277157	0671024094	7	CS	1
277157	0679450408	6	CS	1
277157	0684801663	6	Acc	0
277157	0684846608	5	CS	1
277157	074320607X	7	CS	1
277157	0743407377	6	Eco	0
277157	0743486226	7	CS	1
277157	0804109990	6	Acc	0
277157	0812571118	5	Eco	0
277165	8475251471	7	CS	1
277168	0671032658	4	CS	1
277168	0812568710	5	Acc	0
277168	0843921609	6	Med	0
277170	0553211056	9	Chem	0
277170	0553285920	9	CS	1
277171	0020259700	7	Bio	0
277171	0385422598	9	Med	0
277171	0449213730	8	IT	0
277171	0449224449	8	IT	0
277171	0451173139	7	CS	1
277171	0486282406	10	Acc	0
277171	0553580930	9	CS	1
277171	0804102511	9	CS	1
277171	080410946X	8	CS	1
277179	0440414806	10	CS	1
277179	0679767800	7	Acc	0
277186	0006543545	7	IT	0
277187	0679745203	9	CS	1
277188	0140254188	8	Acc	0
277188	0525945636	4	Acc	0
277189	074341232X	8	IT	0
277195	0060391626	10	CS	1
277195	0330332775	10	CS	1
277195	0440174953	9	Civil	0
277195	055326611X	10	IT	0
277195	0553347756	10	CS	1
277195	0553379615	10	IT	0
277195	0670869902	10	CS	1
277195	0671021001	10	CS	1
277195	0671647458	10	IT	0
277195	1573221856	10	Acc	0
277196	0449209733	10	CS	1
277196	0553271644	7	IT	0
277197	0316969680	8	CS	1
277197	0375703861	7	CS	1
277197	0440225442	8	CS	1
277197	0743229878	6	CS	1
277203	030700645X	8	IT	0
277203	0307127923	8	Acc	0
277203	0307302016	8	IT	0
277203	0307302636	8	IT	0
277203	0307987655	8	IT	0
277203	0316563242	8	Civil	0
277203	039480001X	9	CS	1
277203	0394800028	9	CS	1
277203	0394800184	9	IT	0
277203	039480029X	8	CS	1
277203	039480967X	8	CS	1
277203	0394925696	8	Acc	0
277203	0439083702	8	Med	0
277203	0439213592	8	Med	0
277203	0439242363	6	Bio	0
277203	0439449316	9	Hydro	0
277203	0590386522	8	Med	0
277203	0590402218	9	Chem	0
277203	0590404342	8	Med	0
277203	0590442619	9	Med	0
277203	0590442791	9	Eco	0
277203	0590442805	9	Civil	0
277203	0590442899	9	IT	0
277203	059044297X	9	Chem	0
277203	059046602X	8	IT	0
277203	0590466577	7	Acc	0
277203	0590629719	10	CS	1
277203	0590921622	9	Med	0
277203	0590965492	8	Med	0
277203	0689845405	7	Med	0
277203	0689847564	8	Med	0
277203	0717283194	8	Bio	0
277203	0717283208	8	IT	0
277203	0717283275	8	Bio	0
277203	0717283364	8	Bio	0
277203	0717283372	8	Bio	0
277203	0717284832	8	IT	0
277203	0717284972	8	IT	0
277203	0717287017	8	Acc	0
277203	0717287106	8	Hydro	0
277203	0721452728	7	Med	0
277203	0736401113	8	Med	0
277203	0761406158	8	Med	0
277203	0769600239	7	Med	0
277203	087701759X	10	Chem	0
277203	0895777010	7	Med	0
277203	1561452718	9	Med	0
277203	1562826468	9	Eco	0
277203	2764104936	9	Acc	0
277205	0671664964	7	Acc	0
277212	044023722X	8	CS	1
277220	0671015648	7	CS	1
277228	0061044636	6	CS	1
277228	0884948706	8	Med	0
277229	0312282990	7	CS	1
277230	0060613998	6	HO	0
277230	037541309X	7	CS	1
277230	0826308791	5	CS	1
277235	014029628X	6	CS	1
277235	0375703861	10	CS	1
277235	0425188175	7	Eco	0
277237	038550926X	7	CS	1
277240	0440772109	3	CS	1
277242	0812514440	5	Bio	0
277243	0449005909	8	CS	1
277244	055347782X	8	IT	0
277244	0670637823	10	Chem	0
277244	1585671312	8	Med	0
277246	0452282152	10	CS	1
277253	0380807343	9	CS	1
277256	0397314728	9	Med	0
277257	0345422384	8	CS	1
277261	0440241073	7	CS	1
277262	0395760704	5	Med	0
277265	0615116426	10	CS	1
277269	1555037763	6	HO	0
277271	0618134298	8	Acc	0
277272	0375708049	7	CS	1
277272	9726101794	4	CS	1
277274	1887128441	8	Hydro	0
277281	0062501860	9	CS	1
277284	0553581929	7	CS	1
277285	0806523794	9	IT	0
277291	0671738232	10	CS	1
277292	1551668726	8	IT	0
277293	0380721643	4	CS	1
277314	0446360716	6	CS	1
277315	0060173289	8	CS	1
277315	0060976845	5	CS	1
277317	1561840564	9	IT	0
277341	084230052X	9	CS	1
277343	3257204817	8	Eco	0
277348	0446363073	7	Acc	0
277351	3596200547	5	Bio	0
277351	3716020028	5	Med	0
277351	3717581546	7	Med	0
277351	3803120624	6	Med	0
277353	0739417096	8	Eco	0
277359	1591820537	4	Chem	0
277363	0060393823	1	CS	1
277363	0156027321	8	CS	1
277363	0929264215	5	Med	0
277364	0061011509	5	IT	0
277364	0553576801	5	CS	1
277367	0312276885	10	Acc	0
277374	0671521705	7	CS	1
277378	0140058605	6	Med	0
277378	0192827588	8	Med	0
277378	0312195516	7	CS	1
277378	0446608955	4	CS	1
277378	0670892963	7	CS	1
277378	0671646575	6	CS	1
277378	0804114986	5	CS	1
277378	0812507452	4	CS	1
277378	0812515560	5	Acc	0
277378	0812515595	4	IT	0
277379	3453156366	6	Med	0
277380	1558509828	5	Med	0
277389	2253141860	4	Civil	0
277397	0399140751	8	CS	1
277402	051511605X	6	IT	0
277424	0060170166	8	IT	0
277427	002542730X	10	CS	1
277427	003008685X	8	Med	0
277427	0060006641	10	Eco	0
277427	0060542128	7	IT	0
277427	0061009059	9	CS	1
277427	0062507109	8	Med	0
277427	0132220598	8	Med	0
277427	0140283374	6	Eco	0
277427	014039026X	8	Civil	0
277427	0140390715	7	Med	0
277427	0141439742	8	CS	1
277427	0152050167	10	CS	1
277427	0201000822	10	IT	0
277427	0310435706	10	Med	0
277427	0312944691	8	Acc	0
277427	0316776963	8	CS	1
277427	0345413903	10	CS	1
277427	0375408886	9	Med	0
277427	0375751513	9	CS	1
277427	0380702843	8	IT	0
277427	0380791978	9	CS	1
277427	038081904X	9	IT	0
277427	0385424736	9	CS	1
277427	0385486804	9	CS	1
277427	0385503857	9	CS	1
277427	0385504209	8	CS	1
277427	039304016X	8	CS	1
277427	0394738136	7	Acc	0
277427	0394862147	7	Med	0
277427	0399149562	7	CS	1
277427	0399225064	10	Med	0
277427	0399501487	9	CS	1
277427	0425047962	8	Bio	0
277427	0425104338	9	CS	1
277427	0425116840	8	CS	1
277427	0425133516	9	CS	1
277427	0425190749	7	CS	1
277427	0440185327	5	CS	1
277427	0440224764	7	CS	1
277427	0440236061	8	CS	1
277427	0440236738	9	CS	1
277427	0440428130	8	IT	0
277427	0441627404	10	CS	1
277427	0446311677	5	Chem	0
277427	0446325503	8	Bio	0
277427	0446350982	9	CS	1
277427	0446522384	8	CS	1
277427	0446600415	10	IT	0
277427	0446608890	10	CS	1
277427	0446676640	8	Acc	0
277427	0451180739	8	Acc	0
277427	0451191153	8	CS	1
277427	0451203593	10	CS	1
277427	0452284449	6	CS	1
277427	0471018732	10	Eco	0
277427	0517573636	9	Med	0
277427	0523485964	8	Med	0
277427	0553078925	8	Eco	0
277427	0553280368	9	CS	1
277427	0553351672	10	CS	1
277427	0553571656	10	CS	1
277427	0553573926	10	CS	1
277427	0553574566	9	CS	1
277427	0553581929	9	CS	1
277427	0670307254	8	Acc	0
277427	0671014420	5	IT	0
277427	0671037692	8	Acc	0
277427	0671528904	8	IT	0
277427	067172021X	8	Civil	0
277427	0671727079	9	Acc	0
277427	0671740504	8	CS	1
277427	0671749897	8	Eco	0
277427	0671876821	8	CS	1
277427	0679417648	10	Acc	0
277427	0679419853	10	CS	1
277427	0679731148	9	CS	1
277427	0679736042	5	CS	1
277427	0684869098	8	Eco	0
277427	0715388185	8	Bio	0
277427	0718002067	8	Med	0
277427	0736903054	8	CS	1
277427	0740723367	9	CS	1
277427	0743406176	8	CS	1
277427	0743412028	9	CS	1
277427	0743422082	9	CS	1
277427	0743444477	9	Acc	0
277427	0743457943	8	CS	1
277427	0767903382	10	CS	1
277427	0785243038	7	Acc	0
277427	0786866845	10	CS	1
277427	0800757483	8	Med	0
277427	0802425488	9	Civil	0
277427	0803653719	8	Med	0
277427	0805018956	10	IT	0
277427	0810909650	5	Eco	0
277427	0811802981	10	CS	1
277427	0811811409	10	CS	1
277427	0812504798	8	CS	1
277427	0812531353	8	CS	1
277427	0836210263	10	CS	1
277427	0836213076	10	Eco	0
277427	0836217691	10	CS	1
277427	0836218515	10	CS	1
277427	0836218817	10	CS	1
277427	0836221192	10	CS	1
277427	0836221311	8	IT	0
277427	0836236688	10	CS	1
277427	0842370668	10	Med	0
277427	0843947888	7	CS	1
277427	0849995892	10	Med	0
277427	0871890917	10	Med	0
277427	087605534X	8	Acc	0
277427	0877790426	10	Civil	0
277427	087784870X	10	Hydro	0
277427	0887621112	6	CS	1
277427	0890814082	10	Med	0
277427	0890876517	10	CS	1
277427	0890876967	6	Acc	0
277427	0897330536	8	CS	1
277427	0898155843	9	Med	0
277427	0898157803	10	CS	1
277427	0898793912	9	Eco	0
277427	0898794080	7	CS	1
277427	0898794544	8	IT	0
277427	0898796601	5	Med	0
277427	089879661X	5	Med	0
277427	0898797055	5	Bio	0
277427	0912452161	5	Med	0
277427	0932592007	8	IT	0
277427	0964420805	7	Med	0
277427	0967201519	7	Med	0
277427	1400060265	10	CS	1
277427	1559586893	10	Bio	0
277427	1562923668	10	Eco	0
277427	1564403963	9	Med	0
277427	1565075722	10	CS	1
277427	1568380593	10	Med	0
277427	156865037X	7	Acc	0
277427	1572302399	10	Med	0
277427	1572304510	10	Chem	0
277427	1576733343	10	Eco	0
277427	1576739597	7	Med	0
277427	1581690606	7	Civil	0
277427	1852303468	7	Chem	0
277427	1930285000	8	Med	0
277427	8251800811	7	CS	1
277432	0373765541	8	Acc	0
277433	0864425767	7	Med	0
277435	031215125X	8	CS	1
277436	0590629786	10	CS	1
277436	0590629794	10	CS	1
277436	0590629808	10	CS	1
277436	0590629816	10	CS	1
277439	0312242026	5	Acc	0
277439	0316666343	7	CS	1
277439	0345444892	5	CS	1
277439	0345452550	5	CS	1
277439	0399149821	7	CS	1
277439	051509272X	5	HO	0
277439	0553579134	7	Eco	0
277439	0671027360	7	CS	1
277444	0849908647	9	Eco	0
277457	3442729785	7	Acc	0
277462	0312195516	10	CS	1
277466	0380718340	7	CS	1
277466	0440226414	7	CS	1
277466	0553292722	8	CS	1
277466	0553571885	8	CS	1
277466	0684855518	9	Hydro	0
277469	0446609749	7	CS	1
277469	0553572997	9	CS	1
277470	0330312367	5	CS	1
277471	3423101776	8	Eco	0
277471	3596200261	10	CS	1
277473	0785264280	8	CS	1
277474	014038572X	5	CS	1
277478	006008216X	6	IT	0
277478	0140318720	8	Chem	0
277478	014200281X	6	Acc	0
277478	0304359416	7	Med	0
277478	0312113420	7	CS	1
277478	0312979533	7	CS	1
277478	0340565276	8	IT	0
277478	0340745983	8	Chem	0
277478	0345330129	8	CS	1
277478	038067470X	7	Acc	0
277478	0399128158	9	Bio	0
277478	0440213320	7	IT	0
277478	0449907635	5	CS	1
277478	0451162218	8	Eco	0
277478	0451459393	8	Eco	0
277478	0517119250	7	Med	0
277478	0582528232	8	Med	0
277478	0670808393	6	Med	0
277478	0671020560	7	Acc	0
277478	0752853694	10	CS	1
277478	0789477831	6	Med	0
277478	0789477858	6	Med	0
277478	0810945797	10	Med	0
277478	0810946122	9	Med	0
277478	0831759267	10	Med	0
277478	0882668099	7	Med	0
277478	0907849741	5	Med	0
277478	1558745718	8	CS	1
277478	1740595904	7	IT	0
277478	1903919134	7	Med	0
277478	2723426890	6	Med	0
277478	382289642X	7	Chem	0
277478	8493127817	9	Med	0
277478	9068340344	7	Acc	0
277479	1588515893	9	Med	0
277486	0812520165	8	Acc	0
277502	0385482388	9	CS	1
277506	0553148001	10	CS	1
277508	0446609781	8	CS	1
277509	0192823523	8	Acc	0
277509	0385492103	8	Chem	0
277509	1400030382	9	CS	1
277509	2221090810	10	IT	0
277509	9724115380	9	CS	1
277514	3453042476	7	Med	0
277517	0452282152	8	CS	1
277517	0525946241	9	CS	1
277517	0553272586	10	CS	1
277517	0767904311	9	Civil	0
277519	0895261901	10	Eco	0
277523	0312289723	10	CS	1
277523	0316603570	10	CS	1
277523	0316693200	10	CS	1
277523	0345452577	10	CS	1
277523	0345452593	10	CS	1
277523	0385336322	10	CS	1
277523	0385336357	10	Eco	0
277523	0385508042	10	CS	1
277523	0385510438	10	CS	1
277523	039915180X	10	CS	1
277523	0399151877	10	Bio	0
277523	0440241537	10	CS	1
277523	0446530891	10	IT	0
277523	0446613843	10	CS	1
277523	0515133302	10	CS	1
277523	0517162768	10	Med	0
277523	055308576X	10	CS	1
277523	0553801589	10	CS	1
277523	0553803409	10	CS	1
277523	0671886665	10	CS	1
277523	0684835983	10	CS	1
277523	0739442309	10	Med	0
277523	0743206045	10	CS	1
277523	0785275967	7	Eco	0
277523	1558744150	10	CS	1
277526	0340657987	8	IT	0
277527	0316777722	10	CS	1
277527	0374516812	10	CS	1
277527	0375707166	9	CS	1
277527	0679439382	7	CS	1
277527	0679723161	8	CS	1
277527	0688178456	8	Acc	0
277527	0805048782	7	Med	0
277529	0064400557	8	CS	1
277532	1550544683	7	CS	1
277533	0452268060	7	CS	1
277533	0679734775	6	CS	1
277535	0316601950	9	CS	1
277535	034543739X	7	CS	1
277538	0911913009	10	Med	0
277544	0553587196	8	Bio	0
277544	0743482077	6	Acc	0
277547	3404149114	3	CS	1
277548	0970172605	10	Acc	0
277554	0345392825	9	CS	1
277554	0345435168	3	CS	1
277554	0452268060	5	CS	1
277554	0553211803	7	CS	1
277556	0345318587	10	CS	1
277559	1582790671	7	Med	0
277562	0140043519	9	CS	1
277562	0140274286	6	Acc	0
277562	0571212018	5	Civil	0
277562	0751310158	5	Bio	0
277562	0879052473	8	Bio	0
277562	0934802904	5	Med	0
277562	1858286018	9	Med	0
277563	0061053775	5	Bio	0
277563	0312971400	6	Eco	0
277563	0312986769	7	CS	1
277563	0312995431	9	CS	1
277563	044667883X	5	Med	0
277563	0525937021	7	Med	0
277565	0385305893	5	Med	0
277565	0671741403	5	CS	1
277565	0803701225	8	Med	0
277568	0553583956	5	CS	1
277574	1885403003	10	Med	0
277575	0142004235	5	CS	1
277575	0446301582	9	CS	1
277575	0446608262	9	CS	1
277585	0715309404	8	Chem	0
277586	0312202318	2	CS	1
277588	8401463017	8	CS	1
277588	8401499585	8	Eco	0
277588	8408039369	6	IT	0
277588	8478884661	7	Med	0
277589	0425125467	8	CS	1
277589	0553263226	9	CS	1
277589	0671026704	7	IT	0
277589	0812579402	9	IT	0
277598	0375707972	8	CS	1
277601	0312421273	3	CS	1
277601	0679771476	7	CS	1
277605	8787498782	7	Med	0
277610	0688150772	8	IT	0
277619	0618002219	8	CS	1
277622	0671025368	10	Acc	0
277623	002542730X	5	CS	1
277623	0028604199	9	CS	1
277623	0140340203	9	CS	1
277623	0312167792	7	Bio	0
277623	0312290659	9	Civil	0
277623	0786890436	4	CS	1
277623	1400031346	8	CS	1
277623	1400031354	8	CS	1
277623	1588720756	6	Civil	0
277627	3423124199	10	Hydro	0
277627	3423125756	10	Hydro	0
277629	0312857322	7	CS	1
277629	0374184232	4	CS	1
277629	0380005166	7	CS	1
277629	0380018179	8	CS	1
277629	0385472943	8	CS	1
277629	0399132414	9	Eco	0
277629	0425116840	6	CS	1
277629	0440241073	8	CS	1
277629	0671000306	7	CS	1
277629	0671000314	8	CS	1
277629	0671026682	7	CS	1
277629	0671795740	9	Acc	0
277633	0553245694	7	CS	1
277639	030702024X	8	Eco	0
277639	0307605701	9	Med	0
277639	0345335058	6	CS	1
277639	0345346777	8	Bio	0
277639	034539657X	8	CS	1
277639	0380001799	7	Hydro	0
277639	0380707837	6	Bio	0
277639	0380731851	6	CS	1
277639	0425071014	6	Acc	0
277639	0425107507	9	Bio	0
277639	0425142485	7	CS	1
277639	0425147363	8	CS	1
277639	042516098X	5	CS	1
277639	0440211727	8	CS	1
277639	0440214041	9	CS	1
277639	0440430712	7	CS	1
277639	0446794031	8	CS	1
277639	0448027011	8	Med	0
277639	0449200256	8	CS	1
277639	044921852X	7	CS	1
277639	0451085108	9	Acc	0
277639	0451162145	8	CS	1
277639	0553235354	8	Acc	0
277639	0553297260	8	IT	0
277639	0553579754	7	CS	1
277639	0590088203	7	Med	0
277639	0671416367	7	CS	1
277639	0671823035	7	Eco	0
277639	0812543262	8	CS	1
277639	082173766X	6	Acc	0
277641	0375406328	7	CS	1
277641	0452277337	8	CS	1
277646	0451210980	9	Acc	0
277647	067976397X	8	CS	1
277648	0679745580	8	CS	1
277650	0451622898	10	HO	0
277651	0743225406	8	CS	1
277657	1882943155	10	Med	0
277660	2070360016	7	Bio	0
277660	2253006629	8	CS	1
277662	051510566X	5	CS	1
277662	052594544X	4	CS	1
277662	0743206061	4	CS	1
277662	0764222171	3	Bio	0
277662	087542127X	5	CS	1
277662	0886777011	9	CS	1
277665	3453007867	9	IT	0
277680	2070541886	6	Med	0
277680	2253054615	3	Med	0
277681	2070381803	8	IT	0
277681	2070425525	7	Med	0
277681	2253016950	5	HO	0
277681	2253057649	4	HO	0
277681	2266000489	7	CS	1
277681	229031465X	7	HO	0
277682	0060096209	7	CS	1
277687	3423128178	6	Med	0
277691	0446607657	9	CS	1
277696	0449208281	9	CS	1
277697	0395680905	10	Chem	0
277698	0316769487	6	CS	1
277698	0425171396	8	IT	0
277700	0399145850	9	CS	1
277710	0061015725	4	CS	1
277710	0312983395	5	Eco	0
277710	0425192032	9	Acc	0
277710	0446611638	5	IT	0
277710	0446613843	6	CS	1
277710	0451208765	10	CS	1
277710	0451210840	5	CS	1
277710	0451210867	5	CS	1
277710	0451210875	8	CS	1
277710	0553582763	6	CS	1
277711	0140058494	7	Civil	0
277711	0140512276	5	Chem	0
277711	0449911160	6	CS	1
277711	0553282980	5	CS	1
277711	0671755056	10	CS	1
277711	0812967224	7	CS	1
277711	1573227889	10	CS	1
277711	1853752797	5	Med	0
277711	3499100045	10	IT	0
277711	3821805897	6	Eco	0
277712	8817106100	9	CS	1
277714	089296751X	10	Bio	0
277720	1551663058	5	Acc	0
277722	0061031070	7	CS	1
277722	0449005615	10	CS	1
277722	0553381520	8	Acc	0
277722	0804114986	8	CS	1
277727	345308201X	7	IT	0
277727	3453171861	10	CS	1
277727	3453198875	10	CS	1
277728	0451167783	7	IT	0
277737	0440217520	8	CS	1
277737	0743469984	8	Acc	0
277740	185326086X	10	IT	0
277743	0446310786	9	CS	1
277744	0061031550	8	CS	1
277744	0312421273	7	CS	1
277744	0316117064	8	Bio	0
277744	0345339681	3	CS	1
277744	0345377443	8	CS	1
277744	0375760245	7	Acc	0
277744	0385491328	8	CS	1
277744	0440235162	5	CS	1
277744	0452279844	5	Acc	0
277744	0553213997	5	Chem	0
277744	0553298240	7	Eco	0
277744	0609806564	8	IT	0
277744	0679416498	10	Eco	0
277744	0871137240	5	IT	0
277744	0880482605	7	Med	0
277744	0887307876	9	CS	1
277744	0929634063	10	CS	1
277744	1551660717	8	CS	1
277744	1585360384	6	Med	0
277746	0553576194	8	Civil	0
277746	0843950366	9	Acc	0
277748	881715010X	6	CS	1
277752	0316666343	7	CS	1
277752	0679734775	8	CS	1
277756	0385484518	7	CS	1
277759	0553211404	7	CS	1
277761	0385502532	8	CS	1
277764	0399501487	9	CS	1
277765	0553272535	8	CS	1
277767	3423125659	7	Chem	0
277774	0451524462	7	Hydro	0
277776	0345339681	7	CS	1
277778	0061097314	8	CS	1
277782	0425173739	7	Acc	0
277783	0380778556	8	CS	1
277784	0440802911	8	Med	0
277788	0440407524	8	IT	0
277794	0440967694	8	CS	1
277795	0064406601	5	CS	1
277797	0440228441	8	Eco	0
277798	0385484518	8	CS	1
277800	0590684841	7	Acc	0
277801	0380750260	7	CS	1
277802	0553210793	6	CS	1
277803	0142001740	8	CS	1
277807	0345443284	5	CS	1
277808	0553272535	9	CS	1
277817	0425173755	10	CS	1
277820	0689843186	8	Eco	0
277823	0140345353	8	CS	1
277824	0141310073	9	Eco	0
277825	0060931396	10	IT	0
277827	0380778556	9	CS	1
277828	0380778556	8	CS	1
277830	0140118993	10	Bio	0
277833	0809015803	10	Eco	0
277835	014032724X	10	CS	1
277844	0140345353	8	CS	1
277872	1410749029	10	Med	0
277873	0395977894	10	IT	0
277873	042518336X	5	CS	1
277873	0553575538	6	CS	1
277873	0767903579	7	CS	1
277877	0425126064	5	CS	1
277879	0373152604	5	Med	0
277879	0380710056	6	Acc	0
277879	0451204492	7	Hydro	0
277879	0505522004	7	Civil	0
277879	0671759361	8	CS	1
277879	0743438035	7	Acc	0
277879	0843943289	7	Eco	0
277879	1557734569	7	Chem	0
277884	0380789019	7	CS	1
277898	1558744606	8	CS	1
277901	0064440044	10	IT	0
277901	0140239820	7	Eco	0
277901	0330484338	8	Civil	0
277901	0446672211	7	CS	1
277901	0446675059	7	CS	1
277901	0452282152	8	CS	1
277901	0525446044	7	Hydro	0
277901	0525458417	5	Med	0
277901	0671876295	5	Med	0
277901	0679427430	8	CS	1
277901	0803717377	6	Med	0
277901	0894716174	9	CS	1
277901	089480751X	6	CS	1
277901	0962756245	9	Med	0
277903	0440226430	8	CS	1
277904	006019491X	7	CS	1
277909	0896592413	8	Bio	0
277911	0399138250	10	CS	1
277913	0452284937	4	CS	1
277915	0452269571	8	CS	1
277915	0671510053	7	CS	1
277918	0766607216	7	Chem	0
277919	0451206460	9	CS	1
277921	0394868161	9	IT	0
277921	0394909674	8	Eco	0
277921	0439104645	9	CS	1
277922	0345384377	7	CS	1
277922	0440225701	6	CS	1
277922	0446609943	7	CS	1
277922	0451171071	10	CS	1
277922	0553580191	9	CS	1
277922	0553582917	10	IT	0
277923	0061093947	10	Civil	0
277923	0226848639	10	Chem	0
277923	0385492081	9	CS	1
277923	0684173182	10	Chem	0
277923	091988802X	9	Med	0
277928	0374266441	9	CS	1
277928	0374524653	8	Med	0
277928	0375410287	8	Acc	0
277928	0380978210	4	IT	0
277928	0385301499	8	CS	1
277928	0394572068	7	Chem	0
277928	0449908186	10	Acc	0
277928	0553057014	7	IT	0
277928	0670843105	10	Bio	0
277928	0679751602	10	CS	1
277928	0679764925	8	CS	1
277928	0679770151	10	CS	1
277928	0767915062	9	CS	1
277928	0804105820	9	CS	1
277928	0812928318	10	Bio	0
277928	0892963883	6	IT	0
277928	0937247065	7	Med	0
277928	0937247502	7	Med	0
277928	1573220310	10	IT	0
277929	0373292341	9	Chem	0
277929	0373440421	6	Eco	0
277929	0380757311	8	Med	0
277929	0380782782	9	IT	0
277929	0425191001	9	Acc	0
277929	0440217628	9	Civil	0
277929	0446302538	8	Bio	0
277929	0449209148	5	Acc	0
277929	0451198948	8	CS	1
277929	0451404645	7	Civil	0
277929	0451408373	8	Med	0
277929	0451408659	8	Hydro	0
277929	0505523035	10	IT	0
277929	0515129968	9	IT	0
277929	0553561537	9	CS	1
277929	0804117586	6	Med	0
277929	0821724479	8	Bio	0
277929	0821742167	8	Med	0
277929	0843932430	7	Med	0
277929	1551665522	8	IT	0
277937	0060934417	9	CS	1
277937	0316168815	7	CS	1
277937	0316785261	6	CS	1
277937	0345468694	6	Acc	0
277937	0452283205	7	CS	1
277937	0452283868	6	CS	1
277937	0684848406	6	CS	1
277937	0743225325	6	CS	1
277937	0743237188	7	CS	1
277938	0380723573	10	HO	0
277938	0446672211	9	CS	1
277938	0451184734	8	CS	1
277938	0743437802	9	CS	1
277945	0312974256	6	CS	1
277945	0312980353	8	CS	1
277945	0312983301	6	CS	1
277945	0375759689	7	Med	0
277945	0380785218	2	Bio	0
277945	0446610550	7	CS	1
277945	0451203771	8	CS	1
277945	0451210611	7	CS	1
277945	0515121843	7	CS	1
277945	051512317X	7	CS	1
277945	0515124214	7	CS	1
277945	0515134384	7	CS	1
277945	0515136263	7	CS	1
277945	0515136379	7	CS	1
277945	0515136530	7	CS	1
277945	0515137111	8	CS	1
277946	080505801X	7	Bio	0
277953	0803251246	8	Hydro	0
277954	0140096922	9	CS	1
277954	0375507876	9	CS	1
277954	0500976147	10	Med	0
277954	0500976236	10	Med	0
277954	0970559100	5	Med	0
277954	3822800740	10	Med	0
277958	0142001740	9	CS	1
277959	0156027321	8	CS	1
277959	0446529788	6	CS	1
277959	0553802542	7	CS	1
277959	0688179088	8	Acc	0
277959	0743204697	10	Acc	0
277959	0767905385	6	CS	1
277959	1551668904	7	Acc	0
277962	0028638670	5	HO	0
277964	0307101711	10	Chem	0
277965	0062701649	8	CS	1
277965	0312312873	7	Med	0
277965	0316789089	5	CS	1
277965	0374190666	10	IT	0
277965	0385484518	10	CS	1
277965	0395900239	8	Hydro	0
277965	0399141464	8	CS	1
277965	0399145087	7	CS	1
277965	0446392251	9	Chem	0
277965	0446526126	8	CS	1
277965	044840124X	8	Chem	0
277965	0486285537	9	CS	1
277965	0517705869	8	Chem	0
277965	0525462325	6	CS	1
277965	0671240862	10	IT	0
277965	0679457526	9	CS	1
277965	0684808943	8	CS	1
277965	0684874350	10	CS	1
277965	0688151981	9	CS	1
277965	0743204735	9	IT	0
277965	0761107363	10	CS	1
277965	0785263950	10	Med	0
277965	0786866845	9	CS	1
277965	0786867434	6	Chem	0
277965	0786881852	7	CS	1
277965	0895261901	10	Eco	0
277965	0937921556	8	Eco	0
277965	096665370X	8	Hydro	0
277965	1888387408	5	Med	0
277969	0446527785	8	CS	1
277975	0440216818	9	CS	1
277978	0896083535	7	Med	0
277982	0312964919	7	Bio	0
277982	0425147711	10	Chem	0
277982	0446401064	8	Civil	0
277982	0451206274	7	IT	0
277982	0553283960	10	IT	0
277982	0743420373	8	CS	1
277982	1853260282	5	CS	1
277984	0345386108	10	CS	1
277984	0446611778	10	CS	1
277984	0515087491	10	Acc	0
277984	0515101486	10	CS	1
277984	0515104175	10	Acc	0
277984	1593080549	10	CS	1
277988	157174259X	10	Hydro	0
277989	1558745157	6	CS	1
277992	0486280500	9	Acc	0
277992	0855642440	6	Med	0
277996	0002240114	6	Civil	0
277996	0679440526	6	Med	0
277997	067976402X	8	CS	1
278002	0671672878	9	Chem	0
278007	0316601950	6	CS	1
278007	034543479X	8	CS	1
278007	0374480095	8	CS	1
278007	0446670251	6	CS	1
278007	0804115761	7	CS	1
278007	0821766570	5	CS	1
278007	1551669110	6	IT	0
278012	0061056200	6	Bio	0
278012	0140134212	9	Med	0
278017	0771087004	5	HO	0
278017	0930345037	8	Med	0
278017	093393114X	5	Med	0
278019	0060196300	6	CS	1
278019	0671002384	9	CS	1
278019	0671002406	9	CS	1
278019	0671004247	9	CS	1
278019	0671006754	9	CS	1
278023	1558747281	5	Med	0
278024	0375757597	1	CS	1
278026	0060008350	7	Med	0
278026	0060572965	9	Acc	0
278026	0061009059	8	CS	1
278026	0061020028	8	IT	0
278026	0061031410	8	CS	1
278026	0061094129	8	IT	0
278026	0312983433	8	Acc	0
278026	0345440064	8	Acc	0
278026	0380731851	5	CS	1
278026	0380820889	8	CS	1
278026	038533558X	9	CS	1
278026	0399142649	8	IT	0
278026	0440221048	8	CS	1
278026	0446527041	8	CS	1
278026	0446531588	5	Acc	0
278026	0446610607	7	IT	0
278026	0446612510	8	CS	1
278026	0449006522	8	CS	1
278026	0449219364	6	CS	1
278026	0449221512	5	CS	1
278026	0449227545	3	CS	1
278026	0451179153	8	IT	0
278026	0451179897	6	Acc	0
278026	0451188950	8	Civil	0
278026	0451202473	7	CS	1
278026	0451204301	8	CS	1
278026	0451206525	8	CS	1
278026	0515125490	8	Acc	0
278026	0515129038	5	Acc	0
278026	0515130389	8	CS	1
278026	0515135968	8	Acc	0
278026	0553582364	6	CS	1
278026	0671001795	8	CS	1
278026	0671658301	9	IT	0
278026	0671891537	9	IT	0
278026	0684810387	8	CS	1
278026	068815333X	7	CS	1
278026	0743206045	7	CS	1
278026	0743417836	5	Bio	0
278026	0786889667	5	CS	1
278026	0805060251	7	Med	0
278026	0812528042	9	Bio	0
278026	1551667517	7	Acc	0
278026	1551669625	6	Acc	0
278030	0805044272	8	Bio	0
278034	0875847706	10	Med	0
278044	0061092800	7	CS	1
278044	0525942998	6	IT	0
278044	0553564528	7	CS	1
278048	0316569321	7	CS	1
278048	0345435168	5	CS	1
278054	1842322753	2	Bio	0
278056	0812571991	6	CS	1
278063	0452281253	7	Bio	0
278064	0283073381	6	Hydro	0
278064	0725107251	8	Eco	0
278065	1882663128	8	Hydro	0
278066	0062737465	8	Med	0
278069	0099244527	7	Bio	0
278070	0201354705	4	Bio	0
278075	044900371X	7	CS	1
278075	0452282152	8	CS	1
278079	0385486804	8	CS	1
278079	0440236053	5	CS	1
278085	0374270325	7	CS	1
278089	0425076695	8	HO	0
278094	0761128093	8	HO	0
278095	0553210416	7	CS	1
278098	0307126293	10	Med	0
278100	0425144062	8	IT	0
278100	0451160916	8	CS	1
278100	0812549287	2	Acc	0
278106	0140244824	9	CS	1
278107	0446605239	8	CS	1
278110	0671870998	8	Acc	0
278111	0375412123	5	HO	0
278112	0385472951	8	CS	1
278112	0440236665	7	CS	1
278112	0515118230	6	CS	1
278119	044661162X	9	CS	1
278122	0375727345	10	CS	1
278131	0060958022	8	CS	1
278137	0060002492	7	CS	1
278137	0061057894	9	CS	1
278137	0140067647	9	Eco	0
278137	0140350144	8	CS	1
278137	0310239826	8	Civil	0
278137	0312088027	8	Hydro	0
278137	0345257596	9	Chem	0
278137	0345274695	8	Acc	0
278137	0345331044	8	Eco	0
278137	0345337662	7	CS	1
278137	0373079001	8	Hydro	0
278137	037308935X	8	Civil	0
278137	0373089376	9	Acc	0
278137	0373115377	8	Acc	0
278137	0373115431	8	IT	0
278137	0374475067	9	Bio	0
278137	0380429780	9	Bio	0
278137	0380600129	8	CS	1
278137	0380708655	6	IT	0
278137	0425065553	8	CS	1
278137	0425189082	9	CS	1
278137	0425194876	9	IT	0
278137	0440111188	8	Med	0
278137	0440844444	9	IT	0
278137	0440940001	8	CS	1
278137	0441094880	9	Chem	0
278137	0446606812	7	CS	1
278137	0449209830	8	Acc	0
278137	0449702634	6	Med	0
278137	0515094978	8	IT	0
278137	055325698X	8	CS	1
278137	0553287532	9	CS	1
278137	0590434160	7	Chem	0
278137	0670894508	4	CS	1
278137	0671434225	8	CS	1
278137	0671525808	9	CS	1
278137	0671745093	7	IT	0
278137	0684846675	8	Eco	0
278137	0802400086	8	HO	0
278137	0804106304	8	CS	1
278137	0812533518	8	Chem	0
278137	0825428688	4	Civil	0
278137	0842339337	9	Acc	0
278137	0842354220	9	IT	0
278137	0879050470	2	Med	0
278137	088419597X	9	Bio	0
278137	0895774011	8	CS	1
278137	0899669492	9	Bio	0
278137	1556611536	9	CS	1
278137	1558744150	9	CS	1
278137	1558745017	8	CS	1
278137	1576739562	10	CS	1
278137	1582293031	9	Bio	0
278139	325722575X	8	CS	1
278140	0590939882	8	IT	0
278148	0671010123	8	CS	1
278155	0330241117	9	IT	0
278156	006107635X	5	IT	0
278156	0743427033	7	Hydro	0
278159	0385318073	5	CS	1
278160	044022425X	8	CS	1
278161	0312870582	5	CS	1
278162	059035342X	10	CS	1
278167	0671227718	8	Bio	0
278168	0747530386	6	HO	0
278172	0380817144	7	CS	1
278176	0971880107	9	CS	1
278181	0374527075	9	CS	1
278181	0399139087	7	CS	1
278183	0440324386	7	Med	0
278184	0425174360	7	CS	1
278185	0060198346	7	CS	1
278185	0142000205	4	CS	1
278185	0671038230	5	Bio	0
278188	0156005891	8	CS	1
278188	0316171565	7	IT	0
278188	0373218192	7	CS	1
278188	0373223218	4	Acc	0
278188	0373244487	6	CS	1
278188	0373272898	6	IT	0
278188	037327291X	5	Acc	0
278188	0373290861	7	CS	1
278188	0373441762	4	CS	1
278188	0373441851	6	IT	0
278188	0373484003	7	CS	1
278188	0373762380	4	Med	0
278188	0440122090	4	CS	1
278188	044022103X	8	CS	1
278188	0440223571	9	CS	1
278188	0440225701	9	CS	1
278188	0446603589	9	CS	1
278188	0451180348	6	Acc	0
278188	0515124621	8	CS	1
278188	0553574477	6	IT	0
278188	0590424939	7	CS	1
278188	0590424971	7	CS	1
278188	0590433474	7	Eco	0
278188	0590433865	7	CS	1
278188	0590436414	7	Acc	0
278188	0590436597	7	Civil	0
278188	0590437216	7	Acc	0
278188	0590439006	7	Chem	0
278188	0590448331	7	CS	1
278188	0590456490	7	Chem	0
278188	0590523562	7	Hydro	0
278188	0670877514	4	Eco	0
278188	0671644459	7	Acc	0
278188	0671644475	5	CS	1
278188	0689800975	6	Chem	0
278188	0743410181	6	CS	1
278188	0778320022	9	Acc	0
278188	0778320065	8	CS	1
278188	0778320286	8	CS	1
278188	080410946X	8	CS	1
278188	0821714600	5	Med	0
278188	0821715402	7	Med	0
278188	0821774638	3	Acc	0
278188	082177574X	7	Bio	0
278188	1551660679	8	Acc	0
278188	1551661586	6	IT	0
278188	1551664992	9	CS	1
278188	1551665220	7	IT	0
278188	1551665344	7	CS	1
278188	1551666960	8	CS	1
278188	1551667487	7	Acc	0
278188	1557485534	4	IT	0
278194	0020532105	10	CS	1
278194	0060926317	8	CS	1
278194	0060958014	7	CS	1
278194	0140280553	5	CS	1
278194	0156007819	3	CS	1
278194	0156011042	7	CS	1
278194	0345423135	9	CS	1
278194	0375705619	5	IT	0
278194	0385334923	7	CS	1
278194	0385498802	4	CS	1
278194	0440212723	9	CS	1
278194	0440241537	7	CS	1
278194	0451209907	5	CS	1
278194	0452284449	8	CS	1
278194	051512219X	4	CS	1
278194	0553582364	6	CS	1
278194	0671683993	8	CS	1
278194	0688177859	9	CS	1
278194	0802139256	6	CS	1
278197	0553574671	7	CS	1
278197	0849937531	9	Chem	0
278200	0553268937	7	CS	1
278202	0060198346	3	CS	1
278202	014025448X	2	CS	1
278202	0312252617	4	CS	1
278202	0316102121	5	CS	1
278202	0385316925	3	IT	0
278202	0385319568	9	CS	1
278202	0385324057	3	CS	1
278202	0385334710	10	CS	1
278202	0385497466	3	CS	1
278202	0399145060	5	IT	0
278202	0399148019	3	CS	1
278202	0446527017	1	CS	1
278202	0446527130	8	CS	1
278202	0553104039	3	CS	1
278202	0553104047	4	IT	0
278202	0553104136	4	Acc	0
278202	0671510126	10	CS	1
278202	0671786458	7	IT	0
278202	068815090X	3	Acc	0
278202	0743206029	8	CS	1
278202	0743412761	4	CS	1
278202	1401030270	4	Bio	0
278204	8420634158	8	Bio	0
278207	0425191028	7	Bio	0
278209	0060168862	8	Chem	0
278209	014011291X	6	Eco	0
278209	0345392698	7	Med	0
278209	0452267455	7	IT	0
278215	0883680661	10	HO	0
278218	0060977493	7	CS	1
278218	0140039589	7	Acc	0
278218	014017513X	9	Med	0
278218	0224060198	8	IT	0
278218	0349101779	10	CS	1
278218	0446672661	7	Med	0
278218	0863695930	5	Med	0
278218	1865080012	6	Chem	0
278220	0671003755	8	CS	1
278221	0316031038	10	Med	0
278221	0316031046	10	HO	0
278221	0316031054	10	Eco	0
278221	0316779032	10	CS	1
278221	0316779075	10	CS	1
278221	0440216745	7	CS	1
278221	0446613436	7	CS	1
278221	0553582755	9	CS	1
278221	0671027123	8	CS	1
278221	0671027441	10	CS	1
278221	0722535562	7	Med	0
278221	074341702X	7	Med	0
278221	0743460529	8	CS	1
278221	0804106304	9	CS	1
278221	0840776381	8	IT	0
278221	0871237954	10	CS	1
278221	0874776929	9	IT	0
278221	1556611188	9	Eco	0
278221	1556611536	9	CS	1
278221	1556612257	10	CS	1
278221	155661246X	9	IT	0
278221	1576738469	7	Eco	0
278221	1589196635	10	Acc	0
278221	1889613010	10	Med	0
278238	039480029X	10	CS	1
278243	0156027321	8	CS	1
278243	0156711427	8	CS	1
278243	0375725784	7	CS	1
278243	0671510053	8	CS	1
278244	0800714083	7	Chem	0
278245	3423205903	9	Eco	0
278246	0618129030	8	CS	1
278248	080506723X	8	Med	0
278249	3453092880	9	Med	0
278249	3596237874	6	CS	1
278251	044020562X	7	CS	1
278253	0345455916	10	CS	1
278253	1565611489	9	Med	0
278254	0671027360	8	CS	1
278255	0062720732	9	Acc	0
278255	0316926078	4	Eco	0
278255	0440241162	8	CS	1
278255	0897333659	4	Med	0
278257	0060194596	9	Eco	0
278257	0060974788	8	IT	0
278257	0449912302	5	CS	1
278257	0451153553	8	CS	1
278257	0451170385	9	CS	1
278257	0880299428	5	Med	0
278259	0451163494	9	CS	1
278259	0451173139	10	CS	1
278260	0689821085	5	Med	0
278263	0373218036	8	CS	1
278264	8466303316	8	CS	1
278270	0679435549	3	CS	1
278279	0590553232	8	IT	0
278279	1567184693	5	Acc	0
278297	0743418719	9	IT	0
278300	0345447832	7	CS	1
278302	2070495027	9	Acc	0
278307	0375410848	7	CS	1
278314	006091291X	5	IT	0
278314	0140055932	5	Acc	0
278314	0140309578	8	CS	1
278314	0385319959	7	CS	1
278314	0399146431	7	CS	1
278314	0425181618	5	Med	0
278314	0440414121	8	CS	1
278314	0679445315	7	IT	0
278314	0691017840	4	IT	0
278314	1573221775	2	CS	1
278319	1551667525	8	IT	0
278325	0440214041	7	CS	1
278328	0312202911	7	Acc	0
278330	0898861411	5	Med	0
278333	0440225701	10	CS	1
278336	0312275420	9	IT	0
278342	0671510053	8	CS	1
278342	0743225406	8	CS	1
278345	0061099813	7	CS	1
278346	0140444173	10	CS	1
278346	0312009941	9	Civil	0
278346	0345334531	6	CS	1
278346	0394484479	9	Acc	0
278346	0425185001	7	CS	1
278346	051513287X	6	CS	1
278346	1583226443	8	Acc	0
278350	0312195516	9	CS	1
278355	1577780728	9	Eco	0
278356	0025173251	3	Med	0
278356	0028620585	9	Med	0
278356	0028629299	8	HO	0
278356	0060111011	9	Med	0
278356	0060163704	9	CS	1
278356	0060551895	5	Med	0
278356	006091646X	9	CS	1
278356	0062502123	9	Med	0
278356	0140167153	8	CS	1
278356	0312265859	7	CS	1
278356	0312965338	8	CS	1
278356	0374270325	9	CS	1
278356	0375504044	10	Bio	0
278356	0385266359	3	Med	0
278356	0439064872	8	CS	1
278356	0439136369	10	CS	1
278356	0439139600	10	CS	1
278356	043935806X	10	CS	1
278356	0440057574	10	Bio	0
278356	0446378445	6	Eco	0
278356	0446517097	8	Med	0
278356	0446977551	9	Hydro	0
278356	0517060205	8	Med	0
278356	0671016768	8	CS	1
278356	0688041140	9	Med	0
278356	0688111289	7	Eco	0
278356	0761522212	7	Med	0
278356	0762721979	8	Med	0
278356	0786868414	9	Acc	0
278356	0802100155	7	Med	0
278356	0814450598	8	Med	0
278356	0842304673	10	Bio	0
278356	087795979X	10	Med	0
278356	0884270610	9	CS	1
278356	1567310028	7	Med	0
278356	1853263214	9	Hydro	0
278357	0064407462	10	Acc	0
278358	0878332170	6	Civil	0
278361	0312957866	9	IT	0
278361	0671868691	7	CS	1
278364	0816730091	10	Acc	0
278376	0060530103	7	Med	0
278378	0471214205	9	Civil	0
278388	0786886323	8	CS	1
278389	0752826883	2	Civil	0
278390	0375409440	8	Acc	0
278390	0380730847	7	CS	1
278390	0385313667	7	IT	0
278390	0399147195	7	CS	1
278390	0425182908	4	CS	1
278390	0440236053	7	CS	1
278390	044661257X	8	IT	0
278390	0553569058	9	CS	1
278390	0671027360	7	CS	1
278390	0671683993	10	CS	1
278390	0688152449	7	IT	0
278390	080410753X	9	CS	1
278396	1853260339	7	CS	1
278398	0732257476	8	Eco	0
278401	3426600218	9	CS	1
278411	0446608831	8	Med	0
278411	0446610542	8	CS	1
278418	0006542808	5	Med	0
278418	0060392185	8	Bio	0
278418	0140367209	8	Acc	0
278418	0140546499	6	Chem	0
278418	0192816071	7	HO	0
278418	0307022196	5	Med	0
278418	0310912520	10	Med	0
278418	0312850131	4	Med	0
278418	0312860862	6	HO	0
278418	0312923651	6	Acc	0
278418	0312970234	7	Eco	0
278418	0321096983	7	Med	0
278418	0345300742	8	Bio	0
278418	0345318617	7	Med	0
278418	0345334590	5	Med	0
278418	0345352459	7	Acc	0
278418	0345369335	7	Acc	0
278418	0345431464	3	Med	0
278418	037302973X	6	Acc	0
278418	0373071388	5	Med	0
278418	0373074646	6	CS	1
278418	0373106939	4	CS	1
278418	0373110138	4	Chem	0
278418	0373112572	5	IT	0
278418	0373117868	5	Acc	0
278418	0373122772	5	IT	0
278418	0373167318	7	Hydro	0
278418	0373708335	6	Acc	0
278418	037383375X	7	Med	0
278418	0375756817	8	Hydro	0
278418	0380710870	8	IT	0
278418	038097391X	5	Eco	0
278418	0385320329	4	Hydro	0
278418	0394800168	10	CS	1
278418	0394820371	8	CS	1
278418	0395681863	9	Bio	0
278418	0399122400	4	Civil	0
278418	0399134883	8	CS	1
278418	0425048543	5	Acc	0
278418	042513525X	5	CS	1
278418	0425140032	5	CS	1
278418	0425178102	7	CS	1
278418	042518630X	7	CS	1
278418	0440184622	7	CS	1
278418	0440206561	5	Bio	0
278418	0440207622	7	CS	1
278418	0440479002	9	IT	0
278418	044056753X	5	HO	0
278418	0440800129	9	Chem	0
278418	0441116183	5	Med	0
278418	0441470734	2	Med	0
278418	0445205636	5	Hydro	0
278418	0446520608	5	Civil	0
278418	0446603368	6	HO	0
278418	0449210324	5	Med	0
278418	0451136683	5	Civil	0
278418	0451173392	6	CS	1
278418	0515130389	8	CS	1
278418	0515131229	8	CS	1
278418	051788710X	4	Eco	0
278418	0553131834	9	Bio	0
278418	0553201344	3	CS	1
278418	0553202790	9	Med	0
278418	0553271571	10	IT	0
278418	0553282700	5	Eco	0
278418	0553297988	6	CS	1
278418	0553299352	5	IT	0
278418	0553565605	3	Eco	0
278418	0590117653	9	Med	0
278418	0590466178	5	CS	1
278418	059088008X	4	Bio	0
278418	0671017128	5	CS	1
278418	0671019961	9	CS	1
278418	0671502522	7	CS	1
278418	0671556843	6	CS	1
278418	067160550X	7	Hydro	0
278418	0671655450	6	HO	0
278418	0671663755	3	Bio	0
278418	0671721623	5	CS	1
278418	0671775715	6	CS	1
278418	0684174707	5	Chem	0
278418	0684832860	6	CS	1
278418	0684835614	8	IT	0
278418	0689828896	7	IT	0
278418	0786862572	5	CS	1
278418	0800786092	6	HO	0
278418	0812055721	6	Chem	0
278418	0812504321	5	CS	1
278418	0812508084	5	Eco	0
278418	0812511840	5	CS	1
278418	0812523466	5	Eco	0
278418	0812531558	7	Med	0
278418	0812533232	7	Med	0
278418	0812543181	5	Med	0
278418	0821713655	4	Acc	0
278418	0821726595	6	Med	0
278418	0848706978	5	Chem	0
278418	0865926433	5	Hydro	0
278418	0871318156	8	IT	0
278418	0880380845	8	Acc	0
278418	088184781X	4	Med	0
278418	0886775981	5	CS	1
278418	0898151899	9	CS	1
278418	155882068X	5	Med	0
278418	1569751544	3	Med	0
278418	1570423008	5	Acc	0
278422	0060935464	9	CS	1
278422	0385475721	8	CS	1
278422	0671027360	6	CS	1
278422	8817853712	10	Med	0
278435	3453146972	9	CS	1
278444	0671723316	7	Eco	0
278446	0743418190	6	CS	1
278449	0312978340	8	Acc	0
278449	0425178781	9	Eco	0
278449	0743930142	6	Med	0
278449	0761519858	5	Med	0
278449	1568846010	7	Med	0
278449	1576904423	6	Med	0
278450	0688149596	8	Chem	0
278452	0064401324	5	CS	1
278459	0451409736	8	Acc	0
278461	050552502X	9	Hydro	0
278461	0843949090	10	CS	1
278465	0440217466	10	CS	1
278469	0316569321	7	CS	1
278469	0446679593	6	CS	1
278469	0743237188	7	CS	1
278475	0060185147	7	CS	1
278479	0380788683	8	IT	0
278483	0380731851	8	CS	1
278487	0553578693	10	CS	1
278488	0553577867	8	Eco	0
278491	0826308252	10	Civil	0
278492	0316158720	7	CS	1
278500	0425167720	5	CS	1
278501	0486282406	10	Acc	0
278510	1853264083	4	Acc	0
278512	0152413588	6	IT	0
278520	0316693251	8	CS	1
278520	0385306148	5	Chem	0
278522	0312955006	7	CS	1
278522	0425137937	7	CS	1
278522	0440225590	7	IT	0
278522	0515124060	7	CS	1
278522	0553565095	7	Eco	0
278522	0743225406	5	CS	1
278522	0786889152	7	Acc	0
278524	020140964X	10	Acc	0
278524	0805035842	10	Chem	0
278525	0394820371	10	CS	1
278525	0446518581	8	CS	1
278529	031284879X	7	Acc	0
278529	0684802899	7	Med	0
278529	0803703724	9	Med	0
278529	0887140963	8	Med	0
278529	0894713477	9	Eco	0
278529	1561383074	7	Civil	0
278529	1568659040	9	Med	0
278529	1571741097	6	Med	0
278529	1879678012	8	Med	0
278531	1558532315	2	Chem	0
278534	044900371X	6	CS	1
278535	0061094129	10	IT	0
278535	038079943X	8	IT	0
278535	0425178765	8	IT	0
278535	0425182878	9	CS	1
278535	0440221595	7	CS	1
278535	0446605484	10	CS	1
278535	0446610038	10	CS	1
278535	0446611212	9	CS	1
278535	0449003787	9	CS	1
278535	0449219461	8	CS	1
278535	0553213180	6	CS	1
278535	0553269216	8	CS	1
278536	0312113420	6	CS	1
278536	0553106686	8	Bio	0
278536	0874778883	6	IT	0
278536	0965693015	9	Bio	0
278539	0671017128	9	CS	1
278540	0060937742	1	CS	1
278541	0142001740	9	CS	1
278541	1931561648	10	CS	1
278543	0446605239	5	CS	1
278543	0553096834	7	CS	1
278543	0679434488	10	Chem	0
278543	1576734218	5	Med	0
278545	0425131327	9	Eco	0
278545	0440200989	9	CS	1
278545	1887166092	8	Med	0
278550	0028630343	7	Med	0
278550	0345339703	10	CS	1
278550	0673397394	8	Med	0
278551	0425129586	6	CS	1
278551	044041833X	7	CS	1
278551	0590660543	5	CS	1
278552	0345388879	6	CS	1
278552	0385471181	5	Hydro	0
278552	0553573616	9	CS	1
278552	0671021001	7	CS	1
278552	0671510053	8	CS	1
278552	0679768203	4	CS	1
278552	0684829746	10	CS	1
278554	0060096195	9	CS	1
278554	0140292683	8	CS	1
278554	0140293450	8	CS	1
278554	0152050167	10	CS	1
278554	0330375253	8	CS	1
278554	0345423097	10	CS	1
278554	0385730586	9	CS	1
278554	0439201632	8	CS	1
278554	0439312280	9	Acc	0
278554	0446314854	9	Acc	0
278554	0752837613	9	CS	1
278554	1853260282	7	CS	1
278556	0671028375	7	CS	1
278561	0446612545	7	CS	1
278563	185813501X	10	Med	0
278563	320375536X	10	Hydro	0
278563	3257233086	5	Acc	0
278563	3492223710	8	Med	0
278563	3548250459	7	Acc	0
278563	380520406X	10	Med	0
278565	0060976683	8	Chem	0
278565	0140069623	8	Hydro	0
278565	0446343439	7	Chem	0
278565	0446400009	8	Acc	0
278565	0449219399	9	CS	1
278569	0679750533	9	CS	1
278571	8420646032	6	CS	1
278582	0061044725	10	Eco	0
278582	0061063746	2	HO	0
278582	0140277471	9	Acc	0
278582	0141001976	8	CS	1
278582	0226848620	10	Chem	0
278582	0312957785	7	Acc	0
278582	0312980140	7	CS	1
278582	0312983298	3	CS	1
278582	0312983867	7	CS	1
278582	0312990456	5	CS	1
278582	0312991460	6	CS	1
278582	0345348176	8	CS	1
278582	0345350499	10	CS	1
278582	0345440064	8	Acc	0
278582	0425163717	7	IT	0
278582	0425190927	7	CS	1
278582	0425191583	8	CS	1
278582	0425193772	5	Eco	0
278582	0441478123	10	CS	1
278582	0449003183	8	CS	1
278582	0449206874	8	IT	0
278582	0449217213	8	IT	0
278582	0449221512	8	CS	1
278582	0449223558	9	CS	1
278582	0451202503	10	CS	1
278582	0515136557	8	CS	1
278582	055327239X	8	Med	0
278582	0671001795	8	CS	1
278582	0671877445	8	IT	0
278582	0743406583	7	IT	0
278582	0743480562	6	CS	1
278582	0765344513	6	Eco	0
278582	0804109818	8	Acc	0
278582	1400034779	10	CS	1
278582	157566254X	10	HO	0
278582	1890208442	8	Chem	0
278586	0440224624	3	CS	1
278586	0446606812	5	CS	1
278586	0553575090	8	Acc	0
278586	0786889187	7	IT	0
278597	0130454699	10	HO	0
278597	1401300057	9	Acc	0
278601	0767902890	8	CS	1
278610	0062700227	8	Hydro	0
278615	0525449922	7	Eco	0
278620	0688165664	4	Eco	0
278621	1550390961	8	Med	0
278633	0060160713	5	IT	0
278633	0060987561	10	CS	1
278633	0140244824	7	CS	1
278633	014028009X	2	CS	1
278633	0140296298	7	IT	0
278633	0141312378	5	Med	0
278633	0142000205	7	CS	1
278633	0201095696	9	Med	0
278633	0316096199	8	CS	1
278633	0316666343	9	CS	1
278633	0316899984	7	CS	1
278633	0375703063	7	CS	1
278633	0385512147	7	Eco	0
278633	0393045900	9	Med	0
278633	0425178900	8	Bio	0
278633	0439324599	9	IT	0
278633	0440226430	9	CS	1
278633	0440514428	9	CS	1
278633	0446679593	8	CS	1
278633	0449907481	6	CS	1
278633	0451163524	5	CS	1
278633	0451408535	7	IT	0
278633	0452273749	1	Civil	0
278633	0452283221	5	Acc	0
278633	0515123536	6	CS	1
278633	0515131083	10	CS	1
278633	0553278355	8	IT	0
278633	0553570870	8	CS	1
278633	0671028014	5	CS	1
278633	0671038184	8	CS	1
278633	0671735594	9	Acc	0
278633	0679425268	9	CS	1
278633	0684814994	10	IT	0
278633	0684837986	9	IT	0
278633	0684873796	7	Bio	0
278633	0688162827	9	CS	1
278633	0688170528	8	CS	1
278633	0743225082	7	CS	1
278633	0843928395	9	Eco	0
278633	1562477544	7	Med	0
278633	1882723007	8	CS	1
278633	1885840055	4	HO	0
278633	1896095186	5	Med	0
278636	0375507299	5	Med	0
278637	202054296X	7	Med	0
278637	2020581167	7	HO	0
278637	2070377229	9	IT	0
278637	2253170313	6	Med	0
278637	2877304892	7	Acc	0
278641	0553151967	8	Med	0
278641	0765342294	9	CS	1
278641	1550741195	7	Hydro	0
278645	0060959037	8	CS	1
278648	0449225208	5	Med	0
278648	0451182391	5	Med	0
278648	0515109509	5	CS	1
278648	1576731235	5	Acc	0
278650	0862321107	9	Acc	0
278652	0380820145	7	CS	1
278653	0446606812	6	CS	1
278659	0345330293	10	Med	0
278663	0061095052	5	IT	0
278663	0061097314	4	CS	1
278663	0440223202	10	CS	1
278663	044023574X	7	CS	1
278663	0451182014	3	Hydro	0
278668	8408022938	5	Bio	0
278668	8408044079	5	Med	0
278668	8423322912	5	HO	0
278668	8440644965	5	IT	0
[truncated: 874,672 more rows]
[truncated: 2 more columns]
