# Supplementary material for: Pattern-based hybrid book recommendation system using semantic relationships
Source: Sci Rep. 2023 Mar 6;13:3693. doi: 10.1038/s41598-023-30987-0 (PMC9988858; doi:10.1038/s41598-023-30987-0)
Supplement: Supplementary file 3 — Supplementary Information 3. [file 41598_2023_30987_MOESM3_ESM.csv]

0195153448	Classical Mythology	Mark P. O. Morford	2002	Oxford University Press	CS	1
0002005018	Clara Callan	Richard Bruce Wright	2001	HarperFlamingo Canada	CS	1
0060973129	Decision in Normandy	Carlo D'Este	1991	HarperPerennial	CS	1
0374157065	Flu: The Story of the Great Influenza Pandemic of 1918 and the Search for the Virus That Caused It	Gina Bari Kolata	1999	Farrar Straus Giroux	CS	1
0393045218	The Mummies of Urumchi	E. J. W. Barber	1999	W. W. Norton &amp; Company	CS	1
0399135782	The Kitchen God's Wife	Amy Tan	1991	Putnam Pub Group	CS	1
0425176428	What If?: The World's Foremost Military Historians Imagine What Might Have Been	Robert Cowley	2000	Berkley Publishing Group	CS	1
0671870432	PLEADING GUILTY	Scott Turow	1993	Audioworks	CS	1
0679425608	Under the Black Flag: The Romance and the Reality of Life Among the Pirates	David Cordingly	1996	Random House	CS	1
074322678X	Where You'll Find Me: And Other Stories	Ann Beattie	2002	Scribner	CS	1
0771074670	Nights Below Station Street	David Adams Richards	1988	Emblem Editions	CS	1
080652121X	Hitler's Secret Bankers: The Myth of Swiss Neutrality During the Holocaust	Adam Lebor	2000	Citadel Press	CS	1
0887841740	The Middle Stories	Sheila Heti	2004	House of Anansi Press	CS	1
1552041778	Jane Doe	R. J. Kaiser	1999	Mira Books	CS	1
1558746218	A Second Chicken Soup for the Woman's Soul (Chicken Soup for the Soul Series)	Jack Canfield	1998	Health Communications	CS	1
1567407781	The Witchfinder (Amos Walker Mystery Series)	Loren D. Estleman	1998	Brilliance Audio - Trade	CS	1
1575663937	More Cunning Than Man: A Social History of Rats and Man	Robert Hendrickson	1999	Kensington Publishing Corp.	CS	1
1881320189	Goodbye to the Buttermilk Sky	Julia Oliver	1994	River City Pub	CS	1
0440234743	The Testament	John Grisham	1999	Dell	CS	1
0452264464	Beloved (Plume Contemporary Fiction)	Toni Morrison	1994	Plume	CS	1
0609804618	Our Dumb Century: The Onion Presents 100 Years of Headlines from America's Finest News Source	The Onion	1999	Three Rivers Press	CS	1
1841721522	New Vegetarian: Bold and Beautiful Recipes for Every Occasion	Celia Brooks Brown	2001	Ryland Peters &amp; Small Ltd	CS	1
1879384493	If I'd Known Then What I Know Now: Why Not Learn from the Mistakes of Others? : You Can't Afford to Make Them All Yourself	J. R. Parrish	2003	Cypress House	CS	1
0061076031	Mary-Kate &amp; Ashley Switching Goals (Mary-Kate and Ashley Starring in)	Mary-Kate &amp; Ashley Olsen	2000	HarperEntertainment	CS	1
0439095026	Tell Me This Isn't Happening	Robynn Clairday	1999	Scholastic	CS	1
0689821166	Flood : Mississippi 1927	Kathleen Duey	1998	Aladdin	CS	1
0971880107	Wild Animus	Rich Shapero	2004	Too Far	CS	1
0345402871	Airframe	Michael Crichton	1997	Ballantine Books	CS	1
0345417623	Timeline	MICHAEL CRICHTON	2000	Ballantine Books	CS	1
0684823802	OUT OF THE SILENT PLANET	C.S. Lewis	1996	Scribner	CS	1
0375759778	Prague : A Novel	ARTHUR PHILLIPS	2003	Random House Trade Paperbacks	CS	1
0425163091	Chocolate Jesus	Stephan Jaramillo	1998	Berkley Publishing Group	CS	1
3404921038	Wie Barney es sieht.	Mordecai Richler	2002	L??¼bbe	CS	1
3442353866	Der Fluch der Kaiserin. Ein Richter- Di- Roman.	Eleanor Cooney	2001	Goldmann	CS	1
3442410665	Sturmzeit. Roman.	Charlotte Link	1991	Goldmann	CS	1
3442446937	Tage der Unschuld.	Richard North Patterson	2000	Goldmann	CS	1
0375406328	Lying Awake	Mark Salzman	2000	Alfred A. Knopf	CS	1
0446310786	To Kill a Mockingbird	Harper Lee	1988	Little Brown &amp; Company	CS	1
0449005615	Seabiscuit: An American Legend	LAURA HILLENBRAND	2002	Ballantine Books	CS	1
0060168013	Pigs in Heaven	Barbara Kingsolver	1993	Harpercollins	CS	1
038078243X	Miss Zukas and the Raven's Dance	Jo Dereske	1996	Avon	CS	1
055321215X	Pride and Prejudice	Jane Austen	1983	Bantam	CS	1
067176537X	The Therapeutic Touch: How to Use Your Hands to Help or to Heal	Dolores Krieger	1979	Fireside	CS	1
0061099686	Downtown	Anne Rivers Siddons	1995	HarperTorch	CS	1
0553582909	Icebound	Dean R. Koontz	2000	Bantam Books	CS	1
0671888587	I'll Be Seeing You	Mary Higgins Clark	1994	Pocket	CS	1
0553582747	From the Corner of His Eye	Dean Koontz	2001	Bantam Books	CS	1
0425182908	Isle of Dogs	Patricia Cornwell	2002	Berkley Publishing Group	CS	1
042518630X	Purity in Death	J.D. Robb	2002	Berkley Publishing Group	CS	1
0440223571	This Year It Will Be Different: And Other Stories	Maeve Binchy	1997	Dell	CS	1
0812523873	Proxies	Laura J. Mixon	1999	Tor Books	CS	1
0842342702	Left Behind: A Novel of the Earth's Last Days (Left Behind #1)	Tim Lahaye	2000	Tyndale House Publishers	CS	1
0440225701	The Street Lawyer	JOHN GRISHAM	1999	Dell	CS	1
0060914068	Love, Medicine and Miracles	M.D. Bernie S. Siegel	1988	HarperCollins Publishers	CS	1
0156047624	All the King's Men	Robert Penn Warren	1982	Harvest Books	CS	1
0245542957	Pacific Northwest	Hans Johannes Hoefer	1985	Chambers Harrap Publishers Ltd	CS	1
0380715899	A Soldier of the Great War	Mark Helprin	1992	Avon Books	CS	1
0553280333	Getting Well Again	O. Carol Simonton Md	1992	Bantam	CS	1
0961769947	Northwest Wines and Wineries	Chuck Hill	1993	Speed Graphics	CS	1
0964778319	An Atmosphere of Eternity: Stories of India	David Iglehart	2002	Sunflower Press	CS	1
0671623249	LONESOME DOVE	Larry McMurtry	1986	Pocket	CS	1
0679810307	Shabanu: Daughter of the Wind (Border Trilogy)	SUZANNE FISHER STAPLES	1991	Laurel Leaf	CS	1
0679865691	Haveli (Laurel Leaf Books)	SUZANNE FISHER STAPLES	1995	Laurel Leaf	CS	1
2070423204	Lieux dits	Michel Tournier	2002	Gallimard	CS	1
0345260317	The Dragons of Eden: Speculations on the Evolution of Human Intelligence	Carl Sagan	1978	Ballantine Books	CS	1
0394743741	The yawning heights	Aleksandr Zinoviev	1980	Random House	CS	1
042511774X	Breathing Lessons	Anne Tyler	1994	Berkley Publishing Group	CS	1
0804106304	The Joy Luck Club	Amy Tan	1994	Prentice Hall (K-12)	CS	1
1853262404	Heart of Darkness (Wordsworth Collection)	Joseph Conrad	1998	NTC/Contemporary Publishing Company	CS	1
0312970242	The Angel Is Near	Deepak Chopra	2000	St. Martin's Press	CS	1
1853260053	Tess of the D'Urbervilles (Wordsworth Classics)	Thomas Hardy	1997	NTC/Contemporary Publishing Company	CS	1
1414035004	The Adventures of Drew and Ellie: The Magical Dress	Charles Noland	2003	1stBooks Library	CS	1
0060938412	The Accidental Virgin	Valerie Frankel	2003	Avon Trade	CS	1
0140067477	The Tao of Pooh	Benjamin Hoff	1983	Penguin Books	CS	1
0345465083	Seabiscuit	LAURA HILLENBRAND	2003	Ballantine Books	CS	1
0451625889	The Prince	Niccolo Machiavelli	1952	Signet Book	CS	1
1558531025	Life's Little Instruction Book (Life's Little Instruction Books (Paperback))	H. Jackson Brown	1991	Thomas Nelson	CS	1
0441783589	Starship Troopers	Robert A. Heinlein	1987	Ace Books	CS	1
0394895894	The Ruby in the Smoke (Sally Lockhart Trilogy, Book 1)	PHILIP PULLMAN	1988	Laurel Leaf	CS	1
1569871213	Black Beauty (Illustrated Classics)	Anna Sewell	1995	Landoll	CS	1
0375410538	Anil's Ghost	MICHAEL ONDAATJE	2000	Knopf	CS	1
0966986105	Prescription for Terror	Sandra Levy Ceren	1999	Andrew Scott Publishers	CS	1
087113375X	Modern Manners: An Etiquette Book for Rude People	P.J. O'Rourke	1990	Atlantic Monthly Press	CS	1
0340767936	Turning Thirty	Mike Gayle	2000	Hodder &amp; Stoughton General Division	CS	1
0743403843	Decipher	Stel Pavlou	2002	Simon &amp; Schuster (Trade Division)	CS	1
0060930365	My First Cousin Once Removed: Money, Madness, and the Family of Robert Lowell	Sarah Payne Stuart	1999	Perennial	CS	1
0060177586	Standing Firm: A Vice-Presidential Memoir	Dan Quayle	1994	Harpercollins	CS	1
0071416331	Team Bush : Leadership Lessons from the Bush White House	Donald F. Kettl	2003	McGraw-Hill	CS	1
0375509038	The Right Man : The Surprise Presidency of George W. Bush	DAVID FRUM	2003	Random House	CS	1
0553062042	Daybreakers Louis Lamour Collection	Louis Lamour	1981	Bantam Doubleday Dell	CS	1
0316769487	The Catcher in the Rye	J.D. Salinger	1991	Little, Brown	CS	1
8445071408	El Senor De Los Anillos: LA Comunidad Del Anillo (Lord of the Rings (Spanish))	J. R. R. Tolkien	2001	Minotauro	CS	1
8445071769	El Senor De Los Anillos: Las DOS Torres (Lord of the Rings (Paperback))	J. R. R. Tolkien	2001	Minotauro	CS	1
8445071777	El Senor De Los Anillos: El Retorno Del Rey (Tolkien, J. R. R. Lord of the Rings. 3.)	J. R. R. Tolkien	2001	Distribooks	CS	1
0679429220	Midnight in the Garden of Good and Evil: A Savannah Story	John Berendt	1994	Random House	CS	1
0671867156	Pretend You Don't See Her	Mary Higgins Clark	1998	Pocket	CS	1
0312252617	Fast Women	Jennifer Crusie	2001	St. Martin's Press	CS	1
0312261594	Female Intelligence	Jane Heller	2001	St. Martin's Press	CS	1
0316748641	Pasquale's Nose: Idle Days in an Italian Town	Michael Rips	2002	Back Bay Books	CS	1
0316973742	The Gospel of Judas: A Novel	Simon Mawer	2002	Back Bay Books	CS	1
0385235941	Prize Stories, 1987: The O'Henry Awards	William Abrahams	1987	Doubleday Books	CS	1
0446677450	Rich Dad, Poor Dad: What the Rich Teach Their Kids About Money--That the Poor and Middle Class Do Not!	Robert T. Kiyosaki	2000	Warner Books	CS	1
0451166892	The Pillars of the Earth	Ken Follett	1996	Signet Book	CS	1
0553347594	McDonald's: Behind the Arches	John F. Love	1995	Bantam	CS	1
0671621009	Creating Wealth : Retire in Ten Years Using Allen's Seven Principles of Wealth!	Robert G. Allen	1986	Fireside	CS	1
067976397X	Corelli's Mandolin : A Novel	LOUIS DE BERNIERES	1995	Vintage	CS	1
0684822733	Love, Miracles, and Animal Healing : A heartwarming look at the spiritual bond between animals and humans	Pam Proctor	1996	Fireside	CS	1
0786868716	The Five People You Meet in Heaven	Mitch Albom	2003	Hyperion	CS	1
8472238822	Tu Nombre Escrito En El Agua (La Sonrisa Vertical)	Irene Gonzalez Frei	2002	Tusquets	CS	1
0671864769	Relics (Star Trek: The Next Generation)	Michael Jan Friedman	1992	Star Trek	CS	1
0671521519	Bless The Beasts And Children : Bless The Beasts And Children	Glendon Swarthout	1995	Pocket	CS	1
0440222303	The Touch of Your Shadow, the Whisper of Your Name (Babylon 5, Book 5)	Neal Barrett Jr.	1996	Dell	CS	1
0312953453	Blood Oath	David Morrell	1994	St. Martin's Press	CS	1
0446608653	The Alibi	Sandra Brown	2000	Warner Books	CS	1
0446612545	The Beach House	James Patterson	2003	Warner Books	CS	1
0446612618	A Kiss Remembered	Sandra Brown	2003	Warner Books	CS	1
0451208080	The Short Forever	Stuart Woods	2003	Signet Book	CS	1
0553584383	Dead Aim	IRIS JOHANSEN	2004	Bantam Books	CS	1
0671027360	Angels &amp; Demons	Dan Brown	2001	Pocket Star	CS	1
0812575954	The Deal	Joe Hutsko	2000	Tor Books (Mm)	CS	1
0316735736	All He Ever Wanted: A Novel	Anita Shreve	2004	Back Bay Books	CS	1
0743439740	Every Breath You Take : A True Story of Obsession, Revenge, and Murder	Ann Rule	2002	Pocket	CS	1
0345372700	If I Ever Get Back to Georgia, I'm Gonna Nail My Feet to the Ground	LEWIS GRIZZARD	1991	Ballantine Books	CS	1
0380619458	The Mosquito Coast	Paul Theroux	1990	Harper Mass Market Paperbacks (Mm)	CS	1
0446325805	If Love Were Oil, I'd Be About a Quart Low	Lewis Grizzard	1994	Warner Books (Mm)	CS	1
0451406923	Goodbye, My Little Ones: The True Story of a Murderous Mother and Five Innocent Victims	Charles Hickey	1996	Onyx Books	CS	1
0671042858	The Girl Who Loved Tom Gordon	Stephen King	2000	Pocket	CS	1
0743249992	Bringing Down the House: The Inside Story of Six M.I.T. Students Who Took Vegas for Millions	Ben Mezrich	2003	Free Press	CS	1
0840734530	The Oneprince (The Redaemian Chronicles, Book 1)	Bill Hand	1992	Thomas Nelson Inc	CS	1
0425184226	The Sum of All Fears	Tom Clancy	2002	Berkley Publishing Group	CS	1
0375500766	Care Packages : Letters to Christopher Reeve from Strangers and Other Friends	DANA REEVE	1999	Random House	CS	1
9724119378	O Deus Das Pequenas Coisas	Roy	1998	Edicoes Asa	CS	1
0451205197	Lady in Green/Minor Indiscretions (Signet Regency Romance)	Barbara Metzger	2002	Signet Book	CS	1
0060929790	One Hundred Years of Solitude	Gabriel Garcia Marquez	1998	Perennial	CS	1
0060976845	Little Altars Everywhere: A Novel	Rebecca Wells	1996	Perennial	CS	1
0061099325	Coyote Waits (Joe Leaphorn/Jim Chee Novels)	Tony Hillerman	1992	HarperTorch	CS	1
0671004573	Before I Say Good-Bye	Mary Higgins Clark	2001	Pocket	CS	1
0446601640	Slow Waltz in Cedar Bend	Robert James Waller	1994	Warner Books	CS	1
0330484516	Twenty Minute Retreats: Revive Your Spirits in Just Minutes a Day (A Pan Self-discovery Title)	Rachel Harris	2001	Pan Macmillan	CS	1
038572179X	Atonement : A Novel	IAN MCEWAN	2003	Anchor	CS	1
0393020371	Next: The Future Just Happened	Michael Lewis	2001	W.W. Norton &amp; Company	CS	1
1900850303	The Angelic Darkness	Richard Zimler	1999	Arcadia Books	CS	1
1903019699	The Soulbane Stratagem	Norman Jetmundsen	2000	John Hunt Publishing, Ltd.	CS	1
0345425294	Gangster	Lorenzo Carcaterra	2002	Fawcett Books	CS	1
0451410319	Hush	Anne Frasier	2002	Onyx Books	CS	1
0553583468	Whisper of Evil (Hooper, Kay. Evil Trilogy.)	Kay Hooper	2002	Bantam Books	CS	1
8420639133	Temor y Temblor	Soren Kierkegaard	2001	Alianza	CS	1
8476409419	Estudios sobre el amor	Jose Ortega Y Gaset	2001	Downtown Book Center	CS	1
0380778556	Rebecca	Daphne Du Maurier	1994	Avon	CS	1
0451525221	Scarlet Letter	Nathaniel Hawthorne	1993	Signet Book	CS	1
0002740230	Keep It Simple: And Get More Out of Life	Nick Page	1999	Trafalgar Square	CS	1
0385336772	Diary of a Mad Mom-To-Be	Laura Wolf	2003	Delta	CS	1
0440949424	Locked in Time (Laurel Leaf Books)	LOIS DUNCAN	1986	Laure Leaf	CS	1
0505524996	Contact	Susan Grant	2002	Love Spell	CS	1
0140252800	The Brimstone Wedding	Barbara Vine	1997	Penguin Books Ltd	CS	1
0451452755	The Catswold Portal	Shirley Rousseau Murphy	1993	Roc	CS	1
0812575482	Through Wolf's Eyes (Wolf)	Jane Lindskold	2002	Tor Fantasy	CS	1
044651747X	Puerto Vallarta Squeeze	Robert James Waller	1995	Warner Books	CS	1
0060801263	Tree Grows In Brooklyn	Betty Smith	1988	Harpercollins Publisher	CS	1
0061030147	Cybill Disobedience: How I Survived Beauty Pageants, Elvis, Sex, Bruce Willis, Lies, Marriage, Motherhood, Hollywood, and the Irrepressible Urge to Say What I Think	Cybill Shepherd	2001	Avon Books	CS	1
0140250964	Snow Angels	Stewart O'Nan	1995	Penguin Books	CS	1
0446527165	Wish You Well	David Baldacci	2000	Warner Books	CS	1
0671461494	The Hitchhiker's Guide to the Galaxy	Douglas Adams	1982	Pocket	CS	1
0385337639	Crow Lake (Today Show Book Club #7)	Mary Lawson	2003	Delta	CS	1
039575514X	My Antonia	Willa Cather	1995	Mariner Books	CS	1
0451206673	Pen Pals	Olivia Goldsmith	2002	Signet Book	CS	1
0330332775	Bridget Jones's Diary	Helen Fielding	1997	Picador (UK)	CS	1
0486284735	Pride and Prejudice (Dover Thrift Editions)	Jane Austen	1995	Dover Publications	CS	1
0671021745	EYE ON CRIME: HARDY BOYS #153	Franklin W. Dixon	1998	Aladdin	CS	1
0671047612	Skin And Bones	Franklin W. Dixon	2000	Aladdin	CS	1
0671504282	LAW OF THE JUNGLE (HARDY BOYS CASE FILE 105) : LAW OF THE JUNGLE (Hardy Boys, The)	Franklin W. Dixon	1995	Simon Pulse	CS	1
0399138684	The Cat Who Came to Breakfast (Cat Who... (Hardcover))	Lilian Jackson Braun	1994	Putnam Pub Group	CS	1
0785263292	If Singleness Is a Gift, What's the Return Policy?	Holly Virden	2003	Nelson Books	CS	1
0830714014	Always Daddy's Girl: Understanding Your Father's Impact on Who You Are	H. Norman Wright	1989	Regal Books	CS	1
0345354931	Night Mare (Xanth Novels (Paperback))	Piers Anthony	1990	Del Rey Books	CS	1
0553278223	The Martian Chronicles	RAY BRADBURY	1984	Spectra	CS	1
3150000335	Kabale Und Liebe	Schiller	0	Philipp Reclam, Jun Verlag GmbH	CS	1
3257203659	Der illustrierte Mann. Erz??¤hlungen.	Ray Bradbury	2002	Diogenes	CS	1
3257207522	Der K??¶nig in Gelb.	Raymond Chandler	1980	Diogenes Verlag	CS	1
3257208626	Fahrenheit 451	Ray Bradbury	1994	Distribooks Inc	CS	1
3257208634	Die Mars- Chroniken. Roman in Erz??¤hlungen.	Ray Bradbury	1981	Diogenes Verlag	CS	1
3257208669	Das B??¶se kommt auf leisen Sohlen.	Ray Bradbury	2003	Diogenes	CS	1
3257210450	L??¶wenzahnwein. Roman.	Ray Bradbury	1999	Diogenes Verlag	CS	1
3257212054	Das Kind von morgen. Erz??¤hlungen.	Ray Bradbury	2000	Diogenes Verlag	CS	1
3257212429	Die Mechanismen der Freude. Erz??¤hlungen.	Ray Bradbury	2000	Diogenes Verlag	CS	1
3257214154	Familientreffen. Erz??¤hlungen.	Ray Bradbury	2000	Diogenes Verlag	CS	1
3257216416	Der Tod kommt schnell in Mexico. Erz??¤hlungen.	Ray Bradbury	1988	Diogenes Verlag	CS	1
3257233051	Veronika Deschliesst Zu Sterben / Vernika Decides to Die	Paolo Coelho	2002	Distribooks	CS	1
342311360X	Die Liebe in Den Zelten	Gabriel Garcia Marquez	0	Deutscher Taschenbuch Verlag (DTV)	CS	1
3423116714	Die Klone der Joanna May. Roman.	Fay Weldon	1993	Dtv	CS	1
3423241489	Ist mein Hintern wirklich so dick? Tagebuch einer empfindsamen Frau.	Arabella Weir	1998	Dtv	CS	1
3426605686	Haifischfrauen.	Kiana Davenport	1996	Droemersche Verlagsanstalt Th. Knaur Nachf., GmbH &amp; Co.	CS	1
3453212150	Die Cappuccino- Jahre. Aus dem Tagebuch des Adrian Mole.	Sue Townsend	2002	Heyne	CS	1
3462021095	Schwarzer Tee mit drei Stück Zucker	Renan Demirkan	1991	Kiepenheuer &amp; Witsch	CS	1
3492045642	Quersch??¼sse - Downsize This!	Michael Moore	2003	Piper	CS	1
3498020862	Die Korrekturen.	Jonathan Franzen	2002	Rowohlt, Reinbek	CS	1
3499110695	Neun Erz??¤hlungen.	Jerome D. Salinger	1968	Rowohlt Tb.	CS	1
3499151502	Hebt den Dachbalken hoch, Zimmerleute / Seymour wird vorgestellt.	Jerome D. Salinger	1998	Rowohlt Tb.	CS	1
3518111000	Ulysses (????bersetzg. Wollschl??¤ger). ( Neue Folge, 100).	James Joyce	1981	Suhrkamp	CS	1
3548254268	Eine ganz normale Aff??¤re.	Joanna Trollope	2002	Ullstein Tb	CS	1
3570300099	Das Intimleben des Adrian Mole, 13 3/4 Jahre. cbt. ( Ab 14 J.).	Sue Townsend	2002	Bertelsmann, M??¼nchen	CS	1
3596292646	Das Buch der l??¤cherlichen Liebe.	Milan Kundera	2000	Fischer (Tb.), Frankfurt	CS	1
0060977493	The God of Small Things	Arundhati Roy	1998	Perennial	CS	1
0312872682	The James Dean Affair: A Neil Gulliver &amp; Stevie Marriner Novel	Robert S. Levinson	2000	St Martins Pr	CS	1
0316602906	The Big Bad Wolf: A Novel	James Patterson	2003	Little, Brown	CS	1
0316693006	Four Blind Mice	James Patterson	2002	Little, Brown	CS	1
0345311396	Private Screening	Richard North Patterson	1994	Ballantine Books	CS	1
0345378490	Congo	Michael Crichton	1995	Ballantine Books	CS	1
0345404793	Protect and Defend	Richard North Patterson	2001	Ballantine Books	CS	1
0345433173	The Tall Pine Polka	Lorna Landvik	1999	Ballantine Books	CS	1
0375400117	Memoirs of a Geisha	Arthur Golden	1997	Alfred A. Knopf	CS	1
0375705856	Plainsong (Vintage Contemporaries)	KENT HARUF	2000	Vintage	CS	1
0380717018	Body of Evidence (Kay Scarpetta Mysteries (Paperback))	Patricia D. Cornwell	1992	Avon	CS	1
0380718332	All That Remains (Kay Scarpetta Mysteries (Paperback))	Patricia D. Cornwell	1993	Avon	CS	1
0380754509	The Case of the Lost Look-Alike (An Avon Camelot Book)	Carol J. Farley	1988	Avon Books	CS	1
038076654X	Petals on the River	Kathleen E. Woodiwiss	1997	Avon Trade	CS	1
0380807866	The Elusive Flame	Kathleen E. Woodiwiss	1999	Avon	CS	1
0385316895	Legacy of Silence	Belva Plain	1998	Bantam Dell Pub Group	CS	1
0385497466	The Brethren	JOHN GRISHAM	2000	Doubleday	CS	1
0385508042	The King of Torts	John Grisham	2003	Doubleday Books	CS	1
0385509456	The Curious Incident of the Dog in the Night-Time : A Novel	MARK HADDON	2003	Doubleday	CS	1
0385511612	Bleachers	John Grisham	2003	Doubleday	CS	1
0385730586	Sisterhood of the Traveling Pants	ANN BRASHARES	2003	Delacorte Books for Young Readers	CS	1
0425164403	Only Love (Magical Love)	Erich Segal	1998	Berkley Publishing Group	CS	1
0440234964	All or Nothing (Wheeler Large Print Books)	Elizabeth Adler	2000	Island	CS	1
0446605484	Roses Are Red (Alex Cross Novels)	James Patterson	2001	Warner Vision	CS	1
0446610399	The Rescue	Nicholas Sparks	2001	Warner Books	CS	1
0449006522	Manhattan Hunt Club	JOHN SAUL	2002	Ballantine Books	CS	1
0449911004	Patty Jane's House of Curl (Ballantine Reader's Circle)	LORNA LANDVIK	1996	Ballantine Books	CS	1
0451162072	Pet Sematary	Stephen King	1994	Signet Book	CS	1
0451186648	Silent Snow	Steve Thayer	2000	Signet Book	CS	1
0452282152	Girl with a Pearl Earring	Tracy Chevalier	2001	Plume Books	CS	1
051513290X	Summer of Storms	Judith Kelman	2002	Jove Books	CS	1
0553580388	The Patient	Michael Palmer	2001	Bantam Books	CS	1
0590598848	Demona's Revenge (Gargoyles, No. 2)	Francine Hughes	1995	Scholastic	CS	1
0590629719	Clifford's Sports Day	Norman Bridwell	1996	Scholastic	CS	1
0671023616	Postmortem (Kay Scarpetta Mysteries (Paperback))	Patricia Cornwell	1998	Pocket	CS	1
0671027387	Deception Point	Dan Brown	2002	Pocket	CS	1
0684848783	Tis : A Memoir	Frank McCourt	1999	Scribner	CS	1
0743486226	Angels &amp; Demons	Dan Brown	2003	Atria	CS	1
0786863986	A Monk Swimming	Malachy McCourt	1998	Hyperion	CS	1
0803251718	Crazy Horse	Mari Sandoz	1961	University of Nebraska Press	CS	1
0804117934	The Silent Cry (William Monk Novels (Paperback))	Anne Perry	1998	Ivy Books	CS	1
140003180X	The Kalahari Typing School for Men (No. 1 Ladies' Detective Agency)	ALEXANDER MCCALL SMITH	2004	Anchor	CS	1
155874262X	Chicken Soup for the Soul (Chicken Soup for the Soul)	Jack Canfield	1993	Health Communications	CS	1
0060987103	Wicked: The Life and Times of the Wicked Witch of the West	Gregory Maguire	1996	Regan Books	CS	1
0151008116	Life of Pi	Yann Martel	2002	Harcourt	CS	1
0375704965	A Judgement in Stone	Ruth Rendell	2000	Vintage Books USA	CS	1
0525947647	Lies and the Lying Liars Who Tell Them: A Fair and Balanced Look at the Right	Al Franken	2003	Dutton Books	CS	1
0804111359	Secret History	DONNA TARTT	1993	Ballantine Books	CS	1
1558744150	Chicken Soup for the Woman's Soul (Chicken Soup for the Soul Series (Paper))	Jack Canfield	1996	Health Communications	CS	1
0435272683	Great Expectations (Heinemann Guided Readers)	John Milne	1995	Delta Systems	CS	1
0316782505	The Weight of Water	Anita Shreve	2001	Little, Brown	CS	1
006102063X	Moving Pictures (Discworld Novels (Paperback))	Terry Pratchett	2002	HarperTorch	CS	1
0060013117	Night Watch	Terry Pratchett	2002	HarperCollins	CS	1
0060199563	Thief of Time	Terry Pratchett	2001	HarperCollins Publishers	CS	1
006052779X	Charlotte's Web Book and Charm (Charming Classics)	E. B. White	2003	HarperFestival	CS	1
0060563079	Peter Pan: The Original Story (Peter Pan)	J. M. Barrie	2003	HarperFestival	CS	1
0060809027	My Friend Flicka	Mary O'Hara	1988	Perennial	CS	1
0061040967	The Last Hero : A Discworld Fable (Discworld Novels (Hardcover))	Terry Pratchett	2001	HarperCollins	CS	1
0061050474	Jingo: A Discworld Novel (Discworld Series/Terry Pratchett)	Terry Pratchett	1998	HarperPrism	CS	1
0061052515	Maskerade: A Novel of Discworld (Pratchett, Terry. Discworld Series (New York, N.Y.).)	Terry Pratchett	1997	HarperPrism	CS	1
0061052523	Interesting Times: A Novel of Discworld	Terry Pratchett	1997	Harpercollins	CS	1
0064472264	On the Bright Side, I'm Now the Girlfriend of a Sex God: Further Confessions of Georgia Nicolson	Louise Rennison	2002	HarperTempest	CS	1
0140620664	Mansfield Park (Penguin Popular Classics)	Jane Austen	1994	Penguin Books Ltd	CS	1
0312148267	The Wind in the Willows	Kenneth Grahame	1996	St. Martin's Press	CS	1
0312156960	The Winter King: A Novel of Arthur (The Warlord Chronicles: I)	Bernard Cornwell	1997	St. Martin's Griffin	CS	1
0312890044	Moonheart (Newford)	Charles de Lint	1994	Orb Books	CS	1
034543191X	The King of Elfland's Daughter (Del Rey Impact)	Edward John Moreton Drax Plunkett Dunsany	1999	Del Rey Books	CS	1
0373836023	Powder and Patch	Georgette Heyer	2004	Harlequin	CS	1
0375751513	The Picture of Dorian Gray (Modern Library (Paperback))	OSCAR WILDE	1998	Modern Library	CS	1
0375801677	The Iron Giant	Ted Hughes	1999	Knopf Books for Young Readers	CS	1
0375814248	James and the Giant Peach	ROALD DAHL	2002	Knopf Books for Young Readers	CS	1
0375823352	The Amber Spyglass (His Dark Materials, Book 3)	PHILIP PULLMAN	2002	Knopf Books for Young Readers	CS	1
037582345X	The Golden Compass (His Dark Materials, Book 1)	PHILIP PULLMAN	2002	Knopf Books for Young Readers	CS	1
0375823468	The Subtle Knife (His Dark Materials, Book 2)	PHILIP PULLMAN	2002	Knopf Books for Young Readers	CS	1
0380730448	The Adrian Mole Diaries : The Secret Diary of Adrian Mole, Aged 13 3/4 : The Growing Pains of Adrian Mole	Sue Townsend	1997	Perennial	CS	1
0380973839	Martian Chronicles	Ray Bradbury	1997	William Morrow	CS	1
0385327773	The Great God Pan	Donna Jo Napoli	2003	Wendy Lamb Books	CS	1
0394586239	Possession: A Romance	A. S. Byatt	1990	Random House Inc	CS	1
0439510112	Born Confused	Tanuja Desai Hidier	2003	Push	CS	1
0440241413	Confessions of a Shopaholic	SOPHIE KINSELLA	2003	Dell	CS	1
0451409256	Making Minty Malone	Isabel Wolff	2000	Onyx Books	CS	1
0451523415	Little Women (Signet Classic)	Louisa May Alcott	1988	Signet Classics	CS	1
0451526279	Emma (Signet Classics (Paperback))	Jane Austen	1996	Signet Classics	CS	1
0451526341	Animal Farm	George Orwell	2004	Signet	CS	1
0486415864	Great Expectations (Dover Thrift Editions)	Charles Dickens	2001	Dover Publications	CS	1
0553280589	Eva Luna	Isabel Allende	1989	Bantam Books	CS	1
0571197639	Poisonwood Bible Edition Uk	Barbara Kingsolver	0	Faber Faber Inc	CS	1
0670035262	The Green Man : Tales from the Mythic Forest	Ellen Datlow	2002	Viking Juvenile	CS	1
0679423079	Nicholas Nickleby (Everyman's Library)	Charles Dickens	1993	Alfred A. Knopf	CS	1
0679751343	Angels &amp; Insects : Two Novellas	A.S. BYATT	1994	Vintage	CS	1
0684833395	Catch 22	Joseph Heller	1996	Simon &amp; Schuster	CS	1
0743245024	The Forsyte Saga : The Man of Property and In Chancery	John Galsworthy	2002	Touchstone	CS	1
0749748001	The Enchanted Wood	Enid Blyton	2002	Egmont Childrens Books	CS	1
0749748028	The Folk of the Faraway Tree	Enid Blyton	2002	Egmont Childrens Books	CS	1
0963094424	Angels and Visitations: A Miscellany	Neil Gaiman	1993	Dreamhaven Books	CS	1
1401201172	League of Extraordinary Gentlemen, Vol. 2 (Comic)	Alan Moore	2003	DC Comics	CS	1
1563892278	Preludes and Nocturnes (Sandman, Book 1)	Neil Gaiman	1998	DC Comics	CS	1
1563898586	The League of Extraordinary Gentlemen, Vol. 1	Alan Moore	2002	DC Comics	CS	1
156971620X	Harlequin Valentine	Neil Gaiman	2002	Dark Horse Comics	CS	1
1592571301	Alpha Teach Yourself American Sign Language in 24 Hours (Alpha Teach Yourself in 24 Hours)	Trudy Suggs	2003	Alpha Books	CS	1
0374270325	A Man in Full	Tom Wolfe	1998	Farrar Straus &amp; Giroux	CS	1
0375719180	The Miracle Life of Edgar Mint: A Novel	Brady Udall	2002	Vintage Books USA	CS	1
0440235502	October Sky: A Memoir	Homer Hickam	1999	Dell	CS	1
044023722X	A Painted House	John Grisham	2001	Dell Publishing Company	CS	1
1573225487	The Romance Reader	Pearl Abraham	1996	Riverhead Books	CS	1
1853260673	Far from the Madding Crowd (Wordsworth Classics)	Thomas Hardy	1997	NTC/Contemporary Publishing Company	CS	1
0060977477	The Perfect Storm : A True Story of Men Against the Sea	Sebastian Junger	1999	Perennial	CS	1
0345391691	The Battle for God	Karen Armstrong	2001	Ballantine Books	CS	1
0520011171	Sappho: A New Translation	Mary Barnard	1958	University of California Press	CS	1
0553278746	The Postman (Bantam Classics)	David Brin	1990	Spectra Books	CS	1
0670856045	The Tortilla Curtain	T. Coraghessan Boyle	1995	Viking Books	CS	1
0872200760	Symposium	Paul Woodruff	1989	Hackett Pub Co Inc	CS	1
0937858994	The What's Happening to My Body? Book for Boys: A Growing Up Guide for Parents and Sons	Lynda Madaras	1987	W W Norton &amp; Co	CS	1
0671649949	OBJECT AFFECTION	Stephen McCauley	1988	Washington Square Press	CS	1
0590431110	The Journey Home	Isabelle Holland	1993	Scholastic Paperbacks (Mm)	CS	1
0064470113	Taking the Ferry Home	Pam Conrad	1990	Harpercollins Juvenile Books	CS	1
0553571486	Angel of Hope (Mercy Trilogy)	Lurlene McDaniel	2000	Starfire	CS	1
0972044205	The Breach	Brian Kaufman	2002	Last Knight Pub Co	CS	1
0312963009	Neanderthal: A Novel	John Darnton	1997	St. Martin's Press	CS	1
0345430476	A Small Dark Place	Martin Schenk	1999	Ballantine Books	CS	1
0345435869	The Rivan Codex : Ancient Texts of THE BELGARIAD and THE MALLOREON	DAVID EDDINGS	1999	Del Rey	CS	1
0380728729	Babyhood	Paul Reiser	1998	Avon	CS	1
038081840X	Year's Best Fantasy (Year's Best Fantasy)	David G. Hartwell	2001	Eos	CS	1
0449912302	Dave Barry in Cyberspace	Dave Barry	1997	Ballantine Books	CS	1
055329198X	Wolf Moon	John R. Holt	1997	Bantam	CS	1
0671018930	The War in Heaven (Eternal Warriors)	Theodore Beale	2000	Pocket	CS	1
0812541642	Waiting	Frank M. Robinson	2000	Tor Books	CS	1
0312988699	Nowhere To Run	Mary Jane Clark	2004	St. Martin's Paperbacks	CS	1
0486282112	Frankenstein (Dover Thrift Editions)	Mary Wollstonecraft Shelley	1994	Dover Publications	CS	1
8483007010	El gust amarg de la cervesa (Collecció Clàssica)	Isabel-Clara Simó	1999	Columna	CS	1
0670815373	Urn Burial	Robert Westall	1987	Viking Children's Books	CS	1
0385313748	All Our Yesterdays (Large Print)	Robert B. Parker	1994	Delacorte Press	CS	1
1575843366	What Shall I Be (Barbie Carryalong)	Rita Chapman Works	1999	Reader's Digest	CS	1
0684193957	ALL THAT REMAINS	Patricia Cornwell	1992	Scribner	CS	1
0345371984	Last Chance to See	Douglas Adams	1992	Ballantine Books	CS	1
0380730138	Vinegar Hill (Oprah's Book Club (Paperback))	A. Manette Ansay	1998	Perennial	CS	1
1573228737	Affinity	Sarah Waters	2002	Riverhead Books	CS	1
9681500555	Diario de Ana Frank	Anne Frank	2000	Editores Mexicanos Unidos, S.A.	CS	1
0380711109	Desert Notes/River Notes	Barry Lopez	1990	Quill (HarperCollins)	CS	1
0452283914	The Best Democracy Money Can Buy: The Truth About Corporate Cons, Globalization and High-Finance Fraudsters	Greg Palast	2003	Plume Books	CS	1
0425120279	The Hunt for Red October	Tom Clancy	1990	Berkley Publishing Group	CS	1
067153484X	The Music Box	Andrea Kane	1998	Pocket	CS	1
0380728273	Liberty Falling (Anna Pigeon Mysteries (Paperback))	Nevada Barr	2000	Avon	CS	1
8433914545	El Palacio de La Luna	Paul Auster	1996	Anagrama	CS	1
8484509141	Mientras Escribo	Stephen King	2002	Distribooks	CS	1
0446606197	Killer Market (Deborah Knott Mysteries (Paperback))	Margaret Maron	1999	Warner Books	CS	1
0771076002	Remembering Peter Gzowski : A Book of Tributes	EDNA BARKER	2002	Douglas Gibson Books	CS	1
0771088191	The Best Canadian Animal Stories: Classic Tales by Master Storytellers	Muriel Whitaker	1997	McClelland &amp; Stewart	CS	1
1559703237	Trying to Save Piggy Sneed	John Irving	1996	Arcade Publishing	CS	1
3596214629	Herr Der Fliegen (Fiction, Poetry and Drama)	Golding	0	Fischer Taschenbuch Verlag GmbH	CS	1
0062770500	Seattle Access	HarperReference	1993	Access Press (HarperCollins)	CS	1
0671847546	REAL GUIDE: CALIFORNIA AND THE WEST COAST (The Real guides)	LTD	1993	John Wiley &amp; Sons Inc	CS	1
0060188731	Bel Canto	Ann Patchett	2001	HarperCollins Publishers	CS	1
0140374248	James and the Giant Peach	Roald Dahl	2000	Penguin USA (Paper)	CS	1
0142001740	The Secret Life of Bees	Sue Monk Kidd	2003	Penguin Books	CS	1
0195086295	What a Wonderful World: A Lifetime of Recordings	Bob Thiele	1995	Oxford University Press	CS	1
0312995423	Digital Fortress : A Thriller	Dan Brown	2003	St. Martin's Press	CS	1
0380704587	The Ladies of Missalonghi	Colleen McCullough	1988	Avon	CS	1
0380815923	Blackberry Wine : A Novel	Joanne Harris	2001	Perennial	CS	1
0385416342	The Firm	John Grisham	1991	Doubleday Books	CS	1
0385418493	How the Irish Saved Civilization: The Untold Story of Ireland's Heroic Role from the Fall of Rome to the Rise of Medieval Europe (Hinges of History)	Thomas Cahill	1996	Anchor	CS	1
038542471X	The Client	John Grisham	1993	Doubleday Books	CS	1
0425098109	Thieves of Light (Photon : the Ultimate Game on Planet Earth)	Michael Hudson	1987	Berkley Publishing Group	CS	1
0449005410	Horse Heaven (Ballantine Reader's Circle)	Jane Smiley	2001	Ballantine Books	CS	1
0449202631	Danger	Dick Francis	1985	Fawcett Books	CS	1
0449207544	Proof	Dick Francis	1990	Fawcett Books	CS	1
0515128554	Heart of the Sea (Irish Trilogy)	Nora Roberts	2000	Jove Books	CS	1
0517577402	Mostly Harmless	Douglas Adams	1992	Random House Inc	CS	1
0590450875	I Spy: A Book of Picture Riddles	Jean Marzollo	1992	Scholastic	CS	1
0590481371	I Spy Spooky Night: A Book of Picture Riddles (I Spy Books)	Walter Wick	1996	Scholastic	CS	1
067103619X	Lake News	Barbara Delinsky	2000	Pocket	CS	1
0684177730	The SKULL BENEATH THE SKIN	P. D. James	1982	Scribner	CS	1
0684180200	NEW SHOE	Arthur William Upfield	1983	Scribner Paper Fiction	CS	1
0743411269	An Accidental Woman	Barbara Delinsky	2003	Pocket Books	CS	1
0743470389	The Snow Garden	Christopher Rice	2004	Pocket Star	CS	1
076218857X	The Doorbell Rang (The Best Mysteries of All Time)	Rex Stout	2000	Readers Digest Assn	CS	1
0767905938	A Year by the Sea: Thoughts of an Unfinished Woman	Joan Anderson	2000	Broadway Books	CS	1
0800706544	Though I walk through the valley	Vance Havner	1974	F. H. Revell	CS	1
0801096677	Victorious Christians You Should Know	Warren W. Wiersbe	1984	Baker Book House	CS	1
0849953014	Life Lessons: Book Of Hebrews	Max Lucado	1997	W Publishing Group	CS	1
0891091963	Inside out	Lawrence J Crabb	1988	NavPress	CS	1
0915811537	Son Rise: The Miracle Continues	Barry Neil Kaufman	1994	Pub Group West	CS	1
0927545373	Unveiled at Last	Bob Sjogren	1988	YWAM Publishing	CS	1
1575024179	The Day I Almost Quit	Frederick J. Moody	1997	F.J. Moody	CS	1
1880185008	Serving As Senders: How to Care for Your Missionaries While They Are Preparing to Go, While They Are on the Field, When They Return Home	Neal Pirolo	1991	Emmaus Road Intl	CS	1
0140345809	House of Stairs	William Sleator	1991	Puffin Books	CS	1
0156528207	The Little Prince	Antoine de Saint-Exupéry	1968	Harcourt	CS	1
0380012863	Jonathan Livingston Seagull	Richard Bach	1976	Avon	CS	1
0451154916	The Crystal Handbook	Kevin Sullivan	1996	Signet Book	CS	1
0785815147	Simple Wicca (Simple Wisdom Book)	Michele Morgan	2002	Castle Books	CS	1
0875421288	The Complete Book of Incense, Oils &amp; Brews (Llewellyn's Practical Magick)	Scott, Cunningham	1989	Llewellyn Publications	CS	1
1567184294	The Western Mysteries: An Encyclopedic Guide to the Sacred Languages &amp; Magickal Systems of the World : The Key of It All, Book II (Key of It All)	David Allen Hulse	2000	Llewellyn Publications	CS	1
156718796X	Astral Travel for Beginners (For Beginners)	Richard Webster	1998	Llewellyn Publications	CS	1
1862047626	New Perspectives: Runes	Bernard King	2000	Harper Collins - UK	CS	1
0020437501	Rosie'S Walk	Pat Hutchins	1971	Aladdin	CS	1
0198320264	Julius Caesar (Oxford School Shakespeare)	William Shakespeare	2001	Oxford University Press	CS	1
0373196989	Santa Brought A Son : Marrying The Boss's Daughter (Silhouette Romance, 1698)	Melissa McClone	2003	Silhouette	CS	1
0373245580	Marry Me ... Again Montana Mavericks (Silhouette Special Edition, 1558)	Cheryl St. John	2003	Silhouette	CS	1
0451527747	Alice's Adventures in Wonderland and Through the Looking Glass	Lewis Carroll	2000	Signet Classics	CS	1
0671867113	Moonlight Becomes You	Mary Higgins Clark	1997	Pocket	CS	1
0812504208	The Adventures of Tom Sawyer	Mark Twain	1989	Tor Books	CS	1
0060173289	Divine Secrets of the Ya-Ya Sisterhood : A Novel	Rebecca Wells	1996	HarperCollins	CS	1
0060973897	Lakota Woman	Dog Mary Crow	1991	Perennial	CS	1
006101351X	The Perfect Storm : A True Story of Men Against the Sea	Sebastian Junger	1998	HarperTorch	CS	1
0140104682	Heroes of Their Own Lives: The Politics and History of Family Violence, Boston 1880-1960	Linda Gordon	1989	Penguin USA	CS	1
0312143370	The Florence King Reader	Florence King	1996	St. Martin's Press	CS	1
0316666343	The Lovely Bones: A Novel	Alice Sebold	2002	Little, Brown	CS	1
039456894X	Impossible Vacation	Spalding Gray	1992	Random House Inc	CS	1
0440224675	Hannibal	Thomas Harris	2000	Dell Publishing Company	CS	1
0449002632	London : The Novel	EDWARD RUTHERFURD	1998	Fawcett	CS	1
0449213773	Life Before Man	Margaret Atwood	1990	Fawcett Books	CS	1
0452279690	Cavedweller	Dorothy Allison	1999	Plume Books	CS	1
0553569058	The Robber Bride	Margaret Atwood	1995	Bantam	CS	1
0679427430	Wouldn't Take Nothing for My Journey Now	MAYA ANGELOU	1993	Random House	CS	1
0679725393	The House of Mirth (Library of America)	Edith Wharton	1990	Vintage Books USA	CS	1
0802114369	Ohitika Woman	Mary Brave Bird	1993	Pub Group West	CS	1
0803233019	Black Elk Speaks: Being the Life Story of a Holy Man of the Oglala Sioux	John G. Neihardt	1988	University of Nebraska Press	CS	1
0819154946	The Community in America	Roland Warren	1987	University Press of America	CS	1
0897322339	The Best in Tent Camping: Smoky Mountains : A Guide for Campers Who Hate Rvs, Concrete Slabs, and Loud Portable Stereos (Best in Tent Camping Colorado)	Johnny Molloy	1997	Globe Pequot Pr	CS	1
0940322978	Mawrdew Czgowchwz (New York Review Books Classics)	James McCourt	2002	New York Review of Books	CS	1
1573225126	Prozac Nation: Young and Depressed in America : A Memoir	Elizabeth Wurtzel	1997	Riverhead Books	CS	1
1579651658	The Journey From Here	Bill Bradley	2000	Artisan Publishers	CS	1
1878424319	The Four Agreements: A Practical Guide to Personal Freedom	Don Miguel Ruiz	1997	Amber-Allen Publishing	CS	1
8401351421	El desarrollo de Leonardo da Vinci (Biografías y memorias)	Luis Racionero	1986	Plaza &amp; Janés	CS	1
8423324311	Gastronomia divina (L'áncora)	Eugeni Perea Simón	1994	Destino	CS	1
8427007450	Desaparecido: LA Autentica Historia De LA Ejecucion De Charles Horman	Thomas Hauser	1982	Lectorum Pubns (J)	CS	1
8429734996	Hotel Europa (El Balancí)	Vicenç Villatoro	1992	Edicions 62	CS	1
8429736131	La dona dels ulls de pluja: Barcelona anys 90 (El Balancí)	Víctor Mora	1993	Edicions 62	CS	1
8440616252	El paraíso (Tiempos modernos)	Elena Castedo	1991	Editiones B, Grupo Zeta	CS	1
8472224260	Negra i consentida (Col¨lecció El Mirall)	Ofèlia Dracs	1983	Laia	CS	1
8472227421	Essa efa (Col¨lecció El Mirall i el temps)	Ofèlia Dracs	1985	Editorial Laia	CS	1
8474103347	Espurnes de sang (La Negra)	Antoni Serra	1987	Edicions de la Magrana	CS	1
8475960936	Les llengües d'Africa (Biblioteca universal Empúries)	M. Carme Junyent	1986	Editorial Empúries	CS	1
8477830029	Trànsit (Area contemporània)	Jaume Capó	1987	Area	CS	1
8478091246	L'home del sac	Màrius Serra	1990	Columna	CS	1
8478097732	Gràcies per la propina (Columna)	Ferran Torrent	1995	Columna	CS	1
8478098267	El dia que es va cremar el Liceu (La primera Columna)	Joan Agut	1995	Columna	CS	1
8478800336	Cómo ser una mujer y no morir en el intento (Colección El Papagayo)	Carmen Rico-Godoy	1990	Ediciones Temas de Hoy	CS	1
8478884963	Una casa en Irlanda	Maeve Binchy	1999	Salamandra	CS	1
8483002523	La mirada del tafur (Col¨lecció clàssica)	Ferran Torrent	1997	Columna	CS	1
8486433193	Amorrada al piló (Columna)	Maria Jaén	1986	Columna	CS	1
0600586898	Blur (Melody Maker)	Paul Lester	1995	Hal Leonard Corp	CS	1
1853260622	War and Peace (Wordsworth Classics)	Leo Tolstoy	1997	NTC/Contemporary Publishing Company	CS	1
1857938011	A-Z of Behaving Badly	Simon Nye	1996	Trafalgar Square	CS	1
0060804157	He Understanding Masculine Psychology	Robert A Johnson	1977	Harpercollins Publisher	CS	1
8466601090	Las DOS Muertes De Gardel (Ficcionario)	Horacio Vazquez-Rial	2002	Ediciones B	CS	1
0140382658	You Can Surf the Net: Your Guide to the World of the Internet	Marc Gascoigne	1996	Puffin Books	CS	1
0152012966	I Want to Be...a Veterinarian (I Want to Be... Series)	Stephanie Maze	1997	Harcourt	CS	1
0312283784	Alice's Tulips	Sandra Dallas	2001	St. Martin's Griffin	CS	1
0345297709	Centaur Aisle	Piers Anthony	1982	Ballantine Books	CS	1
0345313097	Crewel Lye	Piers Anthony	1985	Ballantine Books	CS	1
0345335465	Dragonflight (Dragonriders of Pern Trilogy (Paperback))	Anne McCaffrey	1991	Del Rey Books	CS	1
0345416848	Last Sword of Power (Stones of Power)	David Gemmell	1997	Del Rey Books	CS	1
0385333404	Dating Big Bird	Laura Zigman	2000	Dial Books	CS	1
044021145X	The Firm	John Grisham	1992	Bantam Dell Publishing Group	CS	1
0449212084	Murder at the Kennedy Center (Capital Crime Mysteries)	Margaret Truman	1990	Fawcett Books	CS	1
0553582682	Guinness World Records 2000 (Guinness Book of Records, 2000)	Nic Kynaston	2000	Bantam Books	CS	1
0590947257	Forever Amber Brown (Amber Brown (Paperback))	Paula Danziger	1997	Jump at the Sun	CS	1
074345829X	Philip Jose Farmer's The Dungeon	Richard A. Lupoff	2003	I Books	CS	1
0786913878	Pool of Radiance: The Ruins of Myth Drannor (Forgotten Realms)	Carrie Bebris	2001	Wizards of the Coast	CS	1
0801491827	Feminism and Suffrage: The Emergence of an Independent Women's Movement in America, 1848-1869	Ellen Carol Dubois	1980	Cornell University Press	CS	1
0816729913	Why Are Boys So Weird (Tales from Third Grade)	Candice F. Ransom	1993	Troll Communications Llc	CS	1
0843136685	Sheldon &amp; Mrs. Levine: An Excruciating Correspondence	Sam Bobrick	1994	Price Stern Sloan	CS	1
0866119531	Black Beauty (Great Illustrated Classics (Playmore))	Anna Sewell	2000	Playmore Inc. Publishers	CS	1
0866119566	Oliver Twist (Great Illustrated Classics)	Charles Dickens	1989	Playmore Inc. Publishers	CS	1
0870441663	The wild ponies of Assateague Island (Books for young explorers)	Donna K Grosvenor	1975	National Geographic Society	CS	1
1561561428	Frankenstein (Illustrated Classics Series)	Mary Wollstonecraft Shelley	1992	Kidsbooks.Com	CS	1
0553210092	The Scarlet Letter	NATHANIEL HAWTHORNE	1965	Bantam	CS	1
0553258524	Dragonsong (Harper Hall Trilogy)	Anne McCaffrey	1977	Bantam	CS	1
0688163726	The Watch House	Robert Westall	1998	HarperTrophy	CS	1
1569471096	Was It Something I Said?	Valerie Block	1998	Soho Press	CS	1
055358099X	Cloud Nine	Luanne Rice	2000	Bantam Books	CS	1
0316168815	The Lovely Bones	Alice Sebold	2004	Back Bay Books	CS	1
014023828X	The Tortilla Curtain	T. Coraghessan Boyle	1996	Penguin Books	CS	1
0316314927	Sarah Conley	Ellen Gilchrist	1998	Back Bay Books	CS	1
0345424719	A Widow for One Year	JOHN IRVING	1999	Ballantine Books	CS	1
0375414746	The Clearing	TIM GAUTREAUX	2003	Knopf	CS	1
0375726403	Empire Falls	Richard Russo	2002	Vintage Books USA	CS	1
0385503857	Oryx and Crake	Margaret Atwood	2003	Nan A. Talese	CS	1
0425156842	Sophie's World: A Novel About the History of Philosophy (Berkeley Signature Edition)	Jostein Gaarder	1997	Berkley Publishing Group	CS	1
0440226104	Black and Blue	ANNA QUINDLEN	1999	Dell	CS	1
0452277337	Le Divorce (William Abrahams Book)	Diane Johnson	1997	Plume Books	CS	1
0553802488	The Face	DEAN KOONTZ	2003	Bantam	CS	1
0671021001	She's Come Undone (Oprah's Book Club)	Wally Lamb	1998	Pocket	CS	1
0767903579	Falling Leaves: The True Story of an Unwanted Chinese Daughter	Adeline Yen Mah	1999	Broadway Books	CS	1
0805063897	Nickel and Dimed: On (Not) Getting By in America	Barbara Ehrenreich	2002	Owl Books	CS	1
0679777431	The Game of Kings (Lymond Chronicles, 1)	DOROTHY DUNNETT	1997	Vintage	CS	1
0553285343	RUSSIA HOUSE, THE	JOHN LE CARRE	1990	Bantam	CS	1
0486285529	Solv-A-Crime Puzzles (Dover Game and Puzzle Activity Books)	A. C. Gordon	1995	Dover Publications	CS	1
0671002481	The First Wives Club Movie Tie In	Olivia Goldsmith	1996	Pocket	CS	1
0812523385	Selected Poems of Emily Dickinson	Emily Dickinson	1995	Tor Books	CS	1
0895774666	Watercolor School (Reader's Digest Learn-As-You-Go Guides)	Hazel Harrison	1993	Readers Digest	CS	1
0020199090	Joshua In the Holy Land	Joseph Girzone	1993	Simon Schuster Trade	CS	1
0385495145	The Messenger	JOSEPH GIRZONE	2002	Image	CS	1
0679733825	Sisters of the Earth: Women's Prose and Poetry About Nature	Lorraine Anderson	1991	Vintage Books USA	CS	1
0842329129	Left Behind: A Novel of the Earth's Last Days (Left Behind No. 1)	Tim Lahaye	1996	Tyndale House Publishers	CS	1
0345451260	Househusband	AD HUDLER	2002	Ballantine Books	CS	1
0740700235	Life Messages: Inspiration For The Woman's Spirit	Josephine Carlton	2002	Andrews McMeel Publishing	CS	1
0380973545	Letters from a Nut	Ted L. Nancy	1999	William Morrow	CS	1
0393321576	Karl Marx: A Life	Francis Wheen	2001	W.W. Norton &amp; Company	CS	1
0743424425	The Shining	Stephen King	2001	Pocket	CS	1
0786868015	The Diary of Ellen Rimbauer: My Life at Rose Red	Joyce Reardon	2001	Hyperion	CS	1
0446610178	The Sky Is Falling	Sidney Sheldon	2001	Warner Books	CS	1
0684854953	Santa Pete : A Novel Of Christmas Present And Past	Christopher Moore	1998	Simon &amp; Schuster	CS	1
0743229878	Mount Vernon Love Story : A Novel of George and Martha Washington	Mary Higgins Clark	2002	Simon &amp; Schuster	CS	1
0380617625	The Kingdom: Arabia and the House of Sa'Ud	Robert Lacey	1983	Harper Mass Market Paperbacks (Mm)	CS	1
0380732335	Florida Road Kill: A Novel	Tim Dorsey	2000	HarperTorch	CS	1
0385337132	The 37th Hour	JODI COMPTON	2003	Delacorte Press	CS	1
0440235057	Be Cool	Elmore Leonard	2000	Dell Publishing Company	CS	1
0445402040	The Hunted	Elmore Leonard	1986	Warner Books (Mm)	CS	1
0618119760	The Saints of Big Harbour: A Novel	Lynn Coady	2002	Houghton Mifflin Company	CS	1
0871138646	Old Flames	John Lawton	2003	Atlantic Monthly Press	CS	1
0026329859	From the Earth: Chinese Vegetarian Cooking	Eileen Yin-Fei Lo	1995	MacMillan Publishing Company.	CS	1
0060621257	Living in the Presence: Disciplines for the Spiritual Heart	Tilden H. Edwards	1988	Harpercollins	CS	1
0060915544	The Bean Trees	Barbara Kingsolver	1989	Perennial	CS	1
0060917016	Homeland and Other Stories	Barbara Kingsolver	1990	Perennial	CS	1
0060925000	A Suitable Boy : Novel, A	Vikram Seth	1994	Perennial	CS	1
0060932759	Daughter of Fortune	Isabel Allende	2000	Perennial	CS	1
0061000280	The Fly on the Wall	Tony Hillerman	1990	HarperTorch	CS	1
0192815318	Cranford (The World's Classics)	Elizabeth Gaskell	1982	Oxford University Press	CS	1
0312195516	The Red Tent (Bestselling Backlist)	Anita Diamant	1998	Picador USA	CS	1
0380792664	The Right Hand of Amon	Lauren Haney	1997	Avon	CS	1
0393048977	Last Blue: Poems	Gerald Stern	2000	W.W. Norton &amp; Company	CS	1
0399137807	The Cat Who Wasn't There	Lilian Jackson Braun	1992	Putnam Pub Group	CS	1
039914739X	Isle of Dogs	Patricia Daniels Cornwell	2001	Putnam Publishing Group	CS	1
0451203046	Light a Penny Candle	Maeve Binchy	2001	Signet Book	CS	1
0451410556	The Blue Last: A Richard Jury Mystery (Richard Jury Mysteries (Paperback))	Martha Grimes	2002	Onyx Books	CS	1
0451523318	Turn of the Screw and Short N	Henry James	1978	Signet Book	CS	1
0486281965	The Country of the Pointed Firs (Dover Thrift Editions)	Sarah Orne Jewett	1994	Dover Publications	CS	1
0486292940	Early Poems (Dover Thrift Editions)	William Carlos Williams	1997	Dover Publications	CS	1
051762639X	Barchester Towers (Oxford Pocket Classics)	Anthony Trollope	1986	Random House Value Publishing	CS	1
0684824442	REEF	Edith Wharton	1996	Scribner	CS	1
0743458303	Wednesday the Rabbi Got Wet	Harry Kemelman	2003	I Books	CS	1
081296666X	Things My Girlfriend and I Have Argued About: A Novel	Mil Millington	2003	Villard Books	CS	1
0819215635	Listening Hearts: Discerning Call in Community	Suzanne G. Farnham	1991	Morehouse Group	CS	1
0880011025	Unattainable Earth	Czeslaw Milosz	1987	Ecco Press	CS	1
1561011525	The Practice of Prayer (New Church's Teaching Series, Vol 4)	Margaret Guenther	1998	Cowley Publications	CS	1
1877727083	Vertical Poetry: Recent Poems	Roberto Juarroz	1992	White Pine Press (NY)	CS	1
0486206173	Rubinstein's Chess Masterpieces	Akiba Rubinstein	1941	Dover Publications	CS	1
0312278586	The Nanny Diaries: A Novel	Emma McLaughlin	2002	St. Martin's Press	CS	1
8845229041	Biblioteca Universale Rizzoli: Sulla Sponda Del Fiume Piedra	P Coelho	0	Fabbri - RCS Libri	CS	1
887641486X	I Giorni Dell'abbandono	Elena Ferrante	2002	Edizioni E/O	CS	1
0140370900	The Gizmo	Paul Jennings	1995	Puffin	CS	1
0674511255	The Last Best Hope of Earth: Abraham Lincoln and the Promise of America	Mark E., Jr. Neely	1993	Harvard University Press	CS	1
0030096189	Organic Chemistry (Saunders Golden Sunburst Series)	Stephen J. Weininger	1994	Saunders College Publishing	CS	1
0312965745	Secrets of St. John's Wort: A Lynn Sonberg Book	Larry Katzenstein	1998	St. Martin's Press	CS	1
0345374657	Diet for a Poisoned Planet: How to Choose Safe Foods for You and Your Family	David Steinman	1992	Ballantine Books	CS	1
0395710901	Punished by Rewards: The Trouble With Gold Stars, Incentive Plans, A'S, Praise, and Other Bribes	Alfie Kohn	1995	Houghton Mifflin	CS	1
080521061X	Montessori Today: A Comprehensive Approach to Education from Birth to Adulthood	Paula Polk Lillard	1996	Schocken Books	CS	1
0823032612	Oil Painting Techniques (Artist's Painting Library)	David Lewis	1983	Watson-Guptill Publications	CS	1
0679310002	Going down swinging	Billie Livingston	1999	Random House Canada	CS	1
0312288115	Confessions of a Sociopathic Social Climber : The Katya Livingston Chronicles (Katya Livingston Chronicles (Hardcover))	Adele Lang	2002	Thomas Dunne Books	CS	1
0316171107	Like a Hole in the Head	Jen Banbury	1998	Little Brown &amp; Co	CS	1
0380710218	Postmortem	Patricia Daniels Cornwell	1993	Harper Mass Market Paperbacks (Mm)	CS	1
0515118656	The Cove	Catherine Coulter	1996	Jove Books	CS	1
0553289063	An Inconvenient Woman	Dominick Dunne	1991	Bantam Books	CS	1
0671000306	Shock Wave (Dirk Pitt Adventures (Paperback))	Clive Cussler	1996	Pocket	CS	1
0671673688	While My Pretty One Sleeps	Mary Higgins Clark	1990	Pocket	CS	1
1561672033	Antipodes 10	John Pascal	1995	Noble House	CS	1
0425178242	Kick Ass: Selected Columns of Carl Hiaasen	Carl Hiaasen	2001	Berkley Publishing Group	CS	1
0618173870	Everything Is Illuminated: A Novel	Jonathan Safran Foer	2002	Houghton Mifflin Company	CS	1
0156027321	Life of Pi	Yann Martel	2003	Harvest Books	CS	1
0375403582	Rules of the Wild	Francesca Marciano	1998	Random House Inc	CS	1
0385721420	Three Junes	JULIA GLASS	2003	Anchor	CS	1
0451202341	Back Roads	Tawni O'Dell	2001	Signet Book	CS	1
0743418190	In Her Shoes : A Novel	Jennifer Weiner	2002	Atria Books	CS	1
0385335407	The Kiss	Danielle Steel	2001	Delacorte Press	CS	1
0965746828	Home Spun: A Collection	Leon Hale	1997	Winedale Publishing	CS	1
0060923245	Sweet Hereafter Movie Tie-In : A Novel	Russell Banks	1992	Perennial	CS	1
0486272664	The Rime of the Ancient Mariner and Other Poems	Samuel Taylor Coleridge	1992	Dover Publications	CS	1
0786015276	11th Hour	Bradley Warshauer	2003	Pinnacle Books	CS	1
0060913509	In Country RI	Bobbie Ann Mason	1986	Perennial	CS	1
0553272837	Brazen Virtue	Nora Roberts	1996	Bantam Books	CS	1
0440225078	Ghost Moon	Karen Robards	2001	Dell Publishing Company	CS	1
0312145543	Brewing Up a Storm: A John Thatcher Mystery	Emma Lathen	1996	St Martins Pr	CS	1
0425181111	Strangers	Dean R. Koontz	2002	Berkley Publishing Group	CS	1
0380732688	Milk and Honey (Peter Decker/Rina Lazarus Novels)	Faye Kellerman	2002	Avon	CS	1
0140286276	The Deep End of the Ocean (Oprah's Book Club)	Jacquelyn Mitchard	1999	Penguin Books	CS	1
0373484100	Night Tales	Nora Roberts	2000	Silhouette	CS	1
0449907481	A Thousand Acres (Ballantine Reader's Circle)	JANE SMILEY	1992	Ballantine Books	CS	1
0553107305	Chopping Spree	DIANE MOTT DAVIDSON	2002	Bantam	CS	1
080213825X	Four Blondes	Candace Bushnell	2001	Grove Press	CS	1
0515127833	River's End	Nora Roberts	2003	Jove Books	CS	1
0345441133	Summer Island	KRISTIN HANNAH	2002	Ballantine Books	CS	1
0515134279	The Straw Men	Michael Marshall	2002	Jove Books	CS	1
0945586051	The Doctor the Patient: The Personal Journey of a Physician With Cancer	Allen Widome	1989	Editech Pr	CS	1
0385490992	The Street Lawyer	John Grisham	1998	Doubleday Books	CS	1
0385424728	The Chamber	John Grisham	1994	Doubleday Books	CS	1
0312980388	Warlock : A Novel of Ancient Egypt	Wilbur Smith	2002	St. Martin's Paperbacks	CS	1
0590419625	The Teacher from the Black Lagoon	Mike Thaler	1989	Scholastic	CS	1
0385472951	The Partner	John Grisham	1997	Doubleday Books	CS	1
0451195663	Primal Scream	Michael Slade	1998	Signet Book	CS	1
0425182878	Chosen Prey	John Sandford	2004	Berkley Publishing Group	CS	1
0553564528	Guilty as Sin	TAMI HOAG	1997	Bantam	CS	1
055356451X	Night Sins	TAMI HOAG	1995	Bantam	CS	1
0743412621	The Second Time Around : A Novel	Mary Higgins Clark	2004	Pocket	CS	1
0849943728	Three	Ted Dekker	2003	WestBow Press	CS	1
0849943450	The Canopy	Angela Elwell Hunt	2003	WestBow Press	CS	1
084994371X	Blink	Ted Dekker	2003	WestBow Press	CS	1
0590406019	Last Battle	C. S. Lewis	1988	Scholastic Paperbacks (Mm)	CS	1
0020442408	Prince Caspian	C. S. Lewis	1970	MacMillan Publishing Company.	CS	1
0553225987	Robert's Rules of Order	William Eisner	1986	Bantam Books	CS	1
042517736X	Abduction	Robin Cook	2000	Berkley Publishing Group	CS	1
0671868713	And Never Let Her Go : Thomas Capano: The Deadly Seducer	Ann Rule	2000	Pocket	CS	1
038549825X	Not a Day Goes By : A Novel	E. LYNN HARRIS	2001	Anchor	CS	1
0553202294	Sun Signs	Linda Goodman	1981	Bantam Doubleday Dell	CS	1
0345313860	The Vampire Lestat (Vampire Chronicles, Book II)	ANNE RICE	1986	Ballantine Books	CS	1
0345369947	The Mummy or Ramses the Damned	Anne Rice	1991	Ballantine Books	CS	1
067170124X	HIS LITTLE WOMEN : HIS LITTLE WOMEN	Judith Rossner	1991	Pocket	CS	1
0345353625	Her Mother's Daughter	Marilyn French	1990	Ballantine Books	CS	1
0308102282	Your Erroneous Zones	Wayne W. Dyer	1976	Harpercollins	CS	1
006017143X	The Night Listener	Armistead Maupin	2000	HarperCollins Publishers	CS	1
0805056491	Organizing from the Inside Out	Julie Morgenstern	1998	Henry Holt &amp; Company	CS	1
0679401377	The Hellfire Club	Peter Straub	1996	Random House Inc	CS	1
1562827049	The Diary of Jack the Ripper/the Discovery, the Investigation, the Debate	Jack	1993	Hyperion Books	CS	1
0385306032	Vanished	Danielle Steel	1993	Delacorte Press	CS	1
0816152446	The Women in His Life (G K Hall Large Print Book Series)	Barbara Taylor Bradford	1991	Thorndike Pr	CS	1
0821772953	The Morning After	Lisa Jackson	2004	Zebra Books	CS	1
0345379454	Missing Susan	SHARYN MCCRUMB	1992	Ballantine Books	CS	1
0553576925	Hiding in the Shadows (Shadows Trilogy (Paperback))	Kay Hooper	2000	Bantam Books	CS	1
0743206053	Kitchen Privileges : A Memoir	Mary Higgins Clark	2002	Simon &amp; Schuster	CS	1
0688169678	We Are Our Mothers' Daughters	Cokie Roberts	2000	Perennial	CS	1
0439319552	Horus's Horrible Day (First Graders from Mars)	Shana Corey	2001	Scholastic	CS	1
0590870157	My Garden (Beginning Literacy)	Jesse S. Ostrow	1994	Scholastic	CS	1
0307001164	101 Dalmatians	Justine Korman	1996	Golden Books Publishing Company	CS	1
0440441501	In the Dinosaur's Paw (Kids of the Polk Street School)	PATRICIA REILLY GIFF	1987	Yearling	CS	1
0590687301	Ralph S. Mouse	Beverly Cleary	2000	Scholastic	CS	1
0439061644	The First Journey (Animorphs. Alternamorphs, 1)	K. A. Applegate	1999	Apple Signature (Scholastic)	CS	1
0439569842	How Do Dinosaurs Learn to Read	Jane Yolen	2003	Scholastic, Inc.	CS	1
0307118703	My First Book about Space (Golden Look-Look Books (Paperback))	Dinah L. Moche	1997	Golden Books	CS	1
0590418858	You Be the Jury #02	Marvin Miller	1989	Scholastic	CS	1
030720152X	Comic Characters	Craig Boldman	1983	Golden Books	CS	1
0816728739	The Time Machine (Troll Illustrated Classics)	H. G. Wells	1992	Troll Communications Llc	CS	1
0865050880	I Like School (in My World Series)	Bobbie Kalman	1985	Crabtree Publishing Company	CS	1
0812519655	Sacred Ground	Mercedes Lackey	1995	Tor Books	CS	1
0812524853	Burning Water (Burning Water)	Mercedes Lackey	1992	Tor Books	CS	1
0449211770	The Tightrope Walker	Dorothy Gilman	1997	Fawcett Books	CS	1
193072229X	MoveOn's 50 Ways to Love Your Country: How to Find Your Political Voice and Become a Catalyst for Change	Moveon	2004	Inner Ocean Publishing	CS	1
0812521129	Children of the Night	Mercedes Lackey	1990	Tor Books	CS	1
0345251733	Rainbow the Stormy Life of Judy Garland	Christopher Finch	0	Ballantine Books	CS	1
1400077826	Cold Mountain (MTI) (Vintage Contemporaries)	CHARLES FRAZIER	2003	Vintage	CS	1
0312995431	A Fountain Filled With Blood (A Rev. Clare Ferguson Mystery)	Julia Spencer-Fleming	2004	St. Martin's Paperbacks	CS	1
0312312628	Out of the Deep I Cry : A Clare Fergusson/Russ Van Alstyne Mystery	Julia Spencer-Fleming	2004	St. Martin's Minotaur	CS	1
0446394521	Daisy Fay and the Miracle Man	Fannie Flagg	1992	Warner Books	CS	1
0590021117	Little House On the Prairie	Laura Ingall Wilder	0	Scholastic Inc	CS	1
068484267X	Angela's Ashes: A Memoir	Frank McCourt	1999	Scribner	CS	1
0553578693	The Next Accident	LISA GARDNER	2002	Bantam	CS	1
0380709260	Socks (Cleary Reissue)	Beverly Cleary	1990	HarperTrophy	CS	1
0807565288	The Pet Shop Mystery (Boxcar Children Special (Paper), No 7)	Gertrude Chandler Warner	1996	Albert Whitman &amp; Company	CS	1
0312986769	In the Bleak Midwinter (A Rev. Clare Ferguson Mystery)	Julia Spencer-Fleming	2003	St. Martin's Minotaur	CS	1
0345413377	The Amber Spyglass (His Dark Materials, Book 3)	PHILIP PULLMAN	2001	Del Rey	CS	1
0345413369	The Subtle Knife (His Dark Materials, Book 2)	PHILIP PULLMAN	1998	Del Rey	CS	1
0679893105	The Golden Compass (His Dark Materials, Book 1)	PHILIP PULLMAN	1998	Knopf Books for Young Readers	CS	1
0061096091	Eyeshot	Lynn S. Hightower	1997	Harper Mass Market Paperbacks (Mm)	CS	1
0345369068	If Ever I Return, Pretty Peggy-O	Sharyn McCrumb	1991	Fawcett Books	CS	1
0451184718	The Rosewood Casket	Sharyn McCrumb	1997	Signet Book	CS	1
0449209121	The Amazing Mrs. Pollifax	Dorothy Gilman	1992	Fawcett Books	CS	1
0060938455	Fast Food Nation: The Dark Side of the All-American Meal	Eric Schlosser	2002	Perennial	CS	1
080411952X	The Unsung Hero	Suzanne Brockmann	2000	Ivy Books	CS	1
0060575808	Two Princesses of Bamarre, The	Gail Carson Levine	2004	Eos	CS	1
0060558865	Ella Enchanted (rack)	Gail Carson Levine	2004	Avon	CS	1
0767912918	Passing for Thin : Losing Half My Weight and Finding My Self	FRANCES KUFFEL	2004	Broadway	CS	1
0553298860	Bloodlines (Dog Lover's Mysteries)	Susan Conant	1994	Bantam Books	CS	1
0385335679	Kissing in Manhattan	DAVID SCHICKLER	2002	Delta	CS	1
0440122090	Echoes	Maeve Binchy	1989	Dell	CS	1
0671525832	Someone to Watch Over Me : A Novel	Judith McNaught	2003	Pocket	CS	1
0553279572	The Toynbee Convector	Ray Bradbury	1989	Spectra Books	CS	1
0061009059	One for the Money (Stephanie Plum Novels (Paperback))	Janet Evanovich	1995	HarperTorch	CS	1
0060930187	The Bell Jar : A Novel (Perennial Classics)	Sylvia Plath	2000	Perennial	CS	1
0516076272	A polar bear called Pingo	Ilona Koidahl	1974	Childrens Press	CS	1
0679450432	Dark Lady	Richard North Patterson	1999	Alfred A. Knopf	CS	1
0821775863	The Future Scrolls	Fern Michaels	2003	Zebra Books	CS	1
0821770209	About Face	Fern Michaels	2003	Zebra Books	CS	1
0670855758	Tarot Says Beware (A Herculeah Jones Mystery)	Betsy Byars	1995	Viking Books	CS	1
0553562819	Globalhead	Bruce Sterling	1994	Spectra Books	CS	1
0446364193	Along Came a Spider (Alex Cross Novels)	James Patterson	1993	Warner Books	CS	1
0446519138	Simple Abundance: A Daybook of Comfort and Joy	Sarah Ban Breathnach	1995	Warner Books	CS	1
0425179672	The River King	Alice Hoffman	2001	Berkley Publishing Group	CS	1
0061042943	Final Appeal	Lisa Scottoline	1994	HarperTorch	CS	1
0399144463	Who Moved My Cheese? An Amazing Way to Deal with Change in Your Work and in Your Life	Spencer Johnson	1998	Putnam Pub Group (Paper)	CS	1
0965404560	Atonement	Ian McEwan	2002	Nan A. Talese	CS	1
006015781X	Why Do Clocks Run Clockwise? and Other Imponderables: Mysteries of Everyday Life Explained	David Feldman	1987	Harpercollins	CS	1
0060930705	Someone to Watch Over Me : Stories	Richard Bausch	2000	Perennial	CS	1
0312206763	Stately Pursuits	Katie Fforde	1999	Griffin Trade Paperback	CS	1
0316116025	The Pinball Effect: How Renaissance Water Gardens Made the Carburetor Possible-And Other Journeys Through Knowledge (Pinball Effect)	James Burke	1996	Little Brown &amp; Co	CS	1
0156013967	My Father, Dancing (Harvest Book)	Bliss Broyard	2000	Harvest Books	CS	1
0385314019	Women on the Case	Sara Paretsky	1996	Bantam Dell Pub Group	CS	1
0743444167	New Cardiff	Charles Webb	2002	Washington Square Press	CS	1
0618231617	Almost: A Novel	Elizabeth Benedict	2002	Mariner Books	CS	1
1567920047	A Tally of Types: With Additions by Several Hands ; And With a New Introduction by Mike Parker	Stanley Morison	1999	David R. Godine Publisher	CS	1
0811203220	Stand Still Like the Hummingbird	Henry Miller	1962	New Directions Publishing Corporation	CS	1
1573229148	Crossing the Unknown Sea: Work As a Pilgrimage of Identity	David Whyte	2002	Riverhead Books	CS	1
0787955671	The Future of Leadership: Today's Top Leadership Thinkers Speak to Tomorrow's Leaders	Warren Bennis	2001	Jossey-Bass	CS	1
0425174484	Expecting Adam: A True Story of Birth, Rebirth, and Everyday Magic	Martha Beck	2000	Berkley Publishing Group	CS	1
0385496907	No Future Without Forgiveness	Desmond Mpilo Tutu	2000	Image	CS	1
0446523992	A Call to Conscience : The Landmark Speeches of Dr. Martin Luther King, Jr.	Kris Shepard	2001	Warner Books	CS	1
0140185216	On the Road (Penguin 20th Century Classics)	Jack Kerouac	1998	Penguin USA (Paper)	CS	1
0684717255	I And Thou	Martin Buber	1971	Free Press	CS	1
0486272745	The Prince (Dover Thrift Editions)	Niccolò Machiavelli	1992	Dover Publications	CS	1
8807120194	Sarajevo, maybe (Anni Novanta/Feltrinelli)	Gianfranco Bettin	1994	Feltrinelli	CS	1
0062507249	Becoming a Man : Half a Life Story	Paul Monette	1993	HarperSanFrancisco	CS	1
0684801221	OLD MAN AND THE SEA	Ernest Hemingway	1995	Scribner	CS	1
1576737357	Diary of a Teenage Girl - Becoming Me : Diary Number 1 (Diary of a Teenage Girl)	Melody Carlson	2000	Multnomah	CS	1
0060083298	The Dominant Blonde	Alisa Kwitney	2002	Avon Trade	CS	1
0446672211	Where the Heart Is (Oprah's Book Club (Paperback))	Billie Letts	1998	Warner Books	CS	1
0140293248	The Girls' Guide to Hunting and Fishing	Melissa Bank	2000	Penguin Books	CS	1
0807070718	Rena's Promise: A Story of Sisters in Auschwitz	Rena Kornreich Gelissen	1996	Beacon Press	CS	1
0743213831	America the Beautiful: A Novel	Moon Unit Zappa	2001	Touchstone	CS	1
0345305477	Easy Travel to Other Planets	Ted Mooney	1982	Ballantine Books	CS	1
0061080519	The Mist and the Magic (Harper Monogram)	Susan Wiggs	1993	Harper Mass Market Paperbacks	CS	1
0142000205	Icy Sparks	Gwyn Hyman Rubio	2001	Penguin Books	CS	1
0316735027	The True and Outstanding Adventures of the Hunt Sisters: A Novel	Elisabeth Robinson	2004	Little, Brown	CS	1
193156146X	The Time Traveler's Wife	Audrey Niffenegger	2003	MacAdam/Cage Publishing	CS	1
015600710X	Strange Fits of Passion: A Novel	Anita Shreve	1999	Harvest Books	CS	1
0062517856	The Monk Downstairs: A Novel	Tim Farrington	2002	HarperSanFrancisco	CS	1
0679767789	Lost in Place: Growing Up Absurd in Suburbia	Mark Salzman	1996	Vintage Books USA	CS	1
0449911683	My Name Is Asher Lev	Chaim Potok	1996	Ballantine Books	CS	1
0425169626	Waking the Dead	Scott Spencer	2000	Berkley Publishing Group	CS	1
0449207757	Davita's Harp	Chaim Potok	1990	Fawcett Books	CS	1
0449245691	The Book of Lights	Chaim Potok	1997	Fawcett Books	CS	1
0140029400	The Mimic Men	V. S. Naipaul	1992	Penguin USA	CS	1
0140021566	The Mystic Masseur	V.S. Naipaul	1993	Penguin USA	CS	1
2253004022	Regain	Jean Giono	1987	LGF	CS	1
2253005274	Le Grand Meaulnes (Classiques De Poche)	Alain-Fournier	2000	Distribooks Inc	CS	1
225300670X	A l'Ouest rien de nouveau	Erich Maria Remarque	1973	LGF	CS	1
2266084372	Pourquoi j'ai mang??© mon p??¨re	Lewis	2000	Pocket	CS	1
2070362388	Ravage	Rene Barjavel	0	Gallimard French	CS	1
2266029460	Voyage d'une parisienne ?? Lhassa	Alexandra David-N??©el	1989	Pocket	CS	1
2253007102	Les Fleurs Du Mal	C. Baudelaire	1972	Livre De Poche French	CS	1
2070417743	Chroniques martiennes	Ray Bradbury	2002	Gallimard	CS	1
2266033689	Le Diable Au Corps	Raymond Radiguet	0	Presses Pocket French	CS	1
2070384349	La Faute de l'abb??© Mouret	Emile Zola	1991	Gallimard	CS	1
207053880X	L'Homme Qui Plantait Des Arbres	Jean Giono	2002	Distribooks Inc	CS	1
2070334368	La Guerre Des Boutons	Pergaud	0	Livre de Poche	CS	1
2290314951	Paroles de Poilus : Lettres et carnets du front 1914-1918	Collectif	2001	J'ai lu	CS	1
229000510X	Une porte sur l'??©t??©	Robert A. Heinlein	1999	J'ai lu	CS	1
3492207006	Die Entdeckung der Langsamkeit.	Sten Nadolny	1987	Piper	CS	1
3499177757	Die Grenzen des Geschlechts: Anleitungen zum Sturz des internationalen Patriarchats : Amnesty for Women (Rororo Sachbuch)	Cheryl Benard	1984	Rowohlt	CS	1
3889774016	Frauen der Welt: Vom Fortschritt der Ungleichheit	Christa Wichterich	1995	Lamuv	CS	1
3502670005	I Ging. Das Buch der Wandlung. Das gro????e Weisheits- und Orakelbuch der alten Chinesen.	John. Blofeld	1999	O. W. Barth Bei Scherz	CS	1
0905762487	African Women: Their Struggle for Economic Independence	Christine Obbo	1980	Palgrave-Macmillan	CS	1
3499222604	Die globalisierte Frau: Berichte aus der Zukunft der Ungleichheit (Frauen aktuell)	Christa Wichterich	1998	Rowohlt	CS	1
3746670055	Women are the Niggers of the World: über Frauen, Herrenmenschen und Nietzsches Peitsche (AtV Dokument und Essay)	Peter B Heim	1994	Aufbau Taschenbuch Verlag	CS	1
0140620427	Sense and Sensibility (Penguin Popular Classics)	Jane Austen	1994	Penguin Books Ltd	CS	1
3596144434	Der gemietete Mann.	Hera Lind	1999	Fischer (Tb.), Frankfurt	CS	1
3442724686	Der Gott der kleinen Dinge.	Arundhati Roy	1999	btb	CS	1
0385504209	The Da Vinci Code	Dan Brown	2003	Doubleday	CS	1
0446525502	The Rescue	Nicholas Sparks	2000	Warner Books	CS	1
0385500769	A Map of the World	Jane Hamilton	1999	Doubleday Books	CS	1
0399147012	Edge of Danger	Jack Higgins	2001	Putnam Publishing Group	CS	1
0670892963	Bridget Jones : The Edge of Reason	Helen Fielding	2000	Viking Books	CS	1
0688180639	Vinegar Hill (Oprah's Book Club (Hardcover))	A. Manette Ansay	1999	HarperCollins	CS	1
0316789089	The Pilot's Wife : A Novel Tag: Author of the Weight of Water (Oprah's Book Club (Hardcover))	Anita Shreve	1999	Little, Brown	CS	1
0451197275	Saving Private Ryan: A Novel	Max Allan Collins	1998	Signet Book	CS	1
0425184129	Big Trouble	Dave Barry	2002	Berkley Publishing Group	CS	1
0151001006	Snow Falling on Cedars	David Guterson	1994	Harcourt	CS	1
0385505833	Skipping Christmas	JOHN GRISHAM	2001	Doubleday	CS	1
0679442790	The Reader	Bernhard Schlink	1997	Random House	CS	1
0525943862	Cheaters	Eric Jerome Dickey	1999	Dutton Books	CS	1
0609605925	Angel Falls	KRISTIN HANNAH	2000	Crown	CS	1
0060191929	The Saving Graces : A Novel	Patricia Gaffney	1999	HarperCollins	CS	1
0743206045	Daddy's Little Girl	Mary Higgins Clark	2002	Simon &amp; Schuster	CS	1
0684864843	The Vineyard : A Novel	Barbara Delinsky	2000	Simon &amp; Schuster	CS	1
0684867818	The Looking Glass : A Novel (The Locket Series)	Richard Paul Evans	1999	Simon &amp; Schuster	CS	1
0743406176	If Only It Were True	Marc Levy	2000	Atria	CS	1
0380978539	Dear Stranger, Dearest Friend	Laney Katz Becker	2000	William Morrow &amp; Company	CS	1
0679603352	The Cider House Rules: A Novel (Modern Library)	John Irving	1999	Modern Library	CS	1
0679410430	Lolita (Everyman's Library (Cloth))	VLADIMIR NABOKOV	1993	Everyman's Library	CS	1
0446523569	Message in a Bottle	Nicholas Sparks	1998	Warner Books	CS	1
0671042556	Blackbird: A Childhood Lost and Found	Jennifer Lauck	2000	Atria	CS	1
0679450440	Protect and Defend	Richard North Patterson	2000	Random House Inc	CS	1
0140107649	Blue Heaven (Contemporary American Fiction S.)	Joe Keenan	1988	Penguin Books	CS	1
0609606727	Julie and Romeo	Jeanne Ray	2000	Harmony	CS	1
0446527793	The Guardian	Nicholas Sparks	2003	Warner Books	CS	1
0446531332	Nights in Rodanthe	Nicholas Sparks	2002	Warner Books	CS	1
1570717257	Man and Boy	Tony Parsons	2001	Sourcebooks Landmark	CS	1
0060192631	One Heart	Jane McCafferty	1999	HarperCollins Publishers	CS	1
0385420161	Like Water for Chocolate: A Novel in Monthly Installments, With Recipes, Romances, and Home Remedies	Laura Esquivel	1992	Doubleday Books	CS	1
0345339711	The Two Towers (The Lord of the Rings, Part 2)	J.R.R. TOLKIEN	1986	Del Rey	CS	1
052594463X	All of Me: A Voluptuous Tale	Venise T. Berry	2000	Dutton Books	CS	1
039304016X	The Perfect Storm: A True Story of Men Against the Sea	Sebastian Junger	1997	Little Brown and Company	CS	1
0399147128	The Villa	Nora Roberts	2001	Putnam Publishing Group	CS	1
0670031046	In This Mountain	Jan Karon	2002	Viking Books	CS	1
0394574745	All the Pretty Horses (Border Trilogy, Vol 1)	Cormac McCarthy	1992	Alfred A. Knopf	CS	1
0316969443	Suzanne's Diary for Nicholas	James Patterson	2001	Little, Brown	CS	1
0743230051	He Sees You When You're Sleeping : A Novel	Mary Higgins Clark	2001	Scribner	CS	1
0316693200	2nd Chance	James Patterson	2002	Little, Brown	CS	1
0684868911	The Carousel : A Novel	Richard Paul Evans	2000	Simon &amp; Schuster	CS	1
0842336214	The Promise Remains	Travis Thrasher	2000	Tyndale House Publishers	CS	1
0399148582	You Cannot Be Serious	John McEnroe	2002	Putnam Publishing Group	CS	1
0684864320	LAKE NEWS : A Novel	Barbara Delinsky	1999	Simon &amp; Schuster	CS	1
0525944834	Liar's Game	Eric Jerome Dickey	2000	Dutton Books	CS	1
0345428900	Out of the Blue	Sally Mandel	2000	Ballantine Books	CS	1
0451176812	Voice of the Eagle	Linda Lay Shuler	1993	Signet Book	CS	1
0671525794	The Kingdom by the Sea: A Journey Around Great Britain	Paul Theroux	1984	Pocket Books	CS	1
0718144538	Shattered Uk	Dick Francis	0	Michael Joseph Ltd	CS	1
0446602086	The Proud and the Free	Janet Dailey	1995	Warner Vision	CS	1
0394551427	Shoah	Claude Lanzmann	1985	Random House Inc	CS	1
0064407667	The Bad Beginning (A Series of Unfortunate Events, Book 1)	Lemony Snicket	1999	HarperCollins	CS	1
0007100221	TERROR FIRMA	Matthew Thomas	2001	Trafalgar Square	CS	1
2253148539	Le Loup-garou	Boris Vian	1999	LGF	CS	1
2253043974	Chronique d'une mort annonc??©e	Gabriel Garcia Marquez	1987	LGF	CS	1
2020315491	Le neveu d'Am??©rique	Luis Sep??ºlveda	1998	Seuil	CS	1
0747549923	Last Exit to Brooklyn	Hubert Selby	2000	Bloomsbury Pub Ltd	CS	1
0743462335	More George W. Bushisms: More Verbal Contortions from America's 43rd President	Jacob Weisberg	2002	Simon &amp; Schuster (Trade Division)	CS	1
0140253580	Therapy	David Lodge	1996	Penguin Putnam~trade	CS	1
0947782141	Scottish Ghosts	Judy Hamilton	1999	Lomond Books	CS	1
057120354X	Awful End (Eddie Dickens Trilogy S.)	Philip Ardagh	2000	Faber Children's Books	CS	1
0349101779	The Wasp Factory	Iain Banks	0	Abacus	CS	1
0743222229	George W. Bushisms : The Slate Book of The Accidental Wit and Wisdom of our 43rd President	Jacob Weisberg	2001	Fireside	CS	1
185479549X	The World's Stupidest Laws	David Crombie	2000	Michael O'Mara Books	CS	1
0140292918	Of Mice and Men (Steinbeck "Essentials")	John Steinbeck	2001	Penguin Books Ltd	CS	1
1854795554	The World's Stupidest Signs	Michael O'Mara	2000	Michael O'Mara Books	CS	1
1858813093	Nessie: The Loch Ness Monster	Richard Brassey	2003	Trafalgar Square Books	CS	1
2871290911	XIII, tome 13, L'enqu??ªte : the XIII mystery	Jean Van Hamme	1999	Dargaud	CS	1
0198604025	How Not to Say What You Mean: A Dictionary of Euphemisms (Oxford Paperback Reference S.)	R. W. Holder	2003	Oxford University Press	CS	1
1842151053	Cooking for One (Cook's Essentials)	Valerie Ferguson	2000	Southwater Publishing	CS	1
2253063339	Les Fourmis	Bernard Werber	2002	LGF	CS	1
1860198597	How to Draw Celtic Knotwork: A Practical Handbook	Andy Sloss	0	Brockhampton Press	CS	1
0767908473	The Sorcerer's Companion: A Guide to the Magical World of Harry Potter	ALLAN ZOLA KRONZEK	2001	Broadway	CS	1
1842040154	Celtic Myths and Legends	Charles L. Squire	2000	Lomond Books	CS	1
0140622063	Scottish Folk and Fairy Tales (Penguin Popular Classics)	Gordon Jarvie	1997	Penguin Books Ltd	CS	1
0571209521	Terrible Times (Eddie Dickens Trilogy S.)	Philip Ardagh	2002	Faber Children's Books	CS	1
2264009306	Cantilènes en gelée ; Barnum's digest ; Vingt poèmes inédits (10/18 [i.e. Dix/dix-huit] ; 517)	Boris Vian	1978	Union générale d'éditions	CS	1
1841952931	Glasgow Zen	Alan Spence	2002	Canongate Books Ltd	CS	1
0890877564	Totally Muffins Cookbook (Totally Cookbooks)	Helene Siegel	1995	Celestial Arts	CS	1
1405200677	Tigger's Little Book of Diet and Exercise	E.H. Shepard	2002	Egmont Childrens Books	CS	1
0416196772	Eeyore's Little Book of Gloom	Alan Alexander Milne	1999	Routledge	CS	1
0747538069	The Adventures of Dougal	Eric Thompson	1998	Bloomsbury Publishing PLC	CS	1
0375501347	Amy and Isabelle	Elizabeth Strout	1999	Random House Inc	CS	1
0060927240	Rule of the Bone : Novel, A	Russell Banks	1996	Perennial	CS	1
0316776963	Me Talk Pretty One Day	David Sedaris	2001	Back Bay Books	CS	1
156341029X	Stone Butch Blues	Leslie Feinberg	1993	Firebrand Books	CS	1
0060934719	stardust	Neil Gaiman	2001	Perennial	CS	1
1886383421	Fires of Aggar	Chris Anne Wolfe	2001	Windstorm Creative	CS	1
1888451084	Kamikaze Lust	Lauren Sanders	2000	Akashic Books	CS	1
0451450256	Gossamer Axe	Gael Baudino	1993	New Amer Library	CS	1
1555835953	Witchfire	Lauren Maddison	2001	Alyson Books	CS	1
0395877563	Seven Moves	Carol Anshaw	1997	Mariner Books	CS	1
0962893862	Return to Isis	Jean Stewart	1992	Rising Tide Press (AZ)	CS	1
1555834531	Hood	Emma Donoghue	1998	Alyson Publications	CS	1
0393318435	Leaving Pipe Shop: Memories of Kin	Deborah McDowell	1998	W. W. Norton &amp; Company	CS	1
0889740828	Love Ruins Everything: A Novel	Karen X. Tulchinsky	1998	Press Gang Publishers	CS	1
1563410443	Skin: Talking About Sex, Class &amp; Literature	Dorothy Allison	1994	Firebrand Books	CS	1
1563899388	Death: At Death's Door (Vertigo, Number 1)	Jill Thompson	2003	DC Comics	CS	1
1563411148	The Second Coming of Curly Red	Jody Seay	1999	Firebrand Books	CS	1
0553579681	Night Mares	Manda Scott	1999	Crimeline	CS	1
0553579673	Hen's Teeth	Manda Scott	1999	Bantam Books	CS	1
0451181379	The Door to December	Dean R. Koontz	1994	Signet Book	CS	1
0786889160	No Shirt, No Shoes, No Problem!	Jeff Foxworthy	1997	Warner Books (Mm)	CS	1
0345370740	The Scions of Shannara (Heritage of Shannara (Paperback))	Terry Brooks	1993	Del Rey Books	CS	1
0553574175	Star Wars the Rebel Dawn: The Han Solo Trilogy (Star Wars: Han Solo Trilogy (Paperback))	A.C. Crispin	1998	Spectra Books	CS	1
0553574167	The Hutt Gambit (Star Wars: The Han Solo Trilogy, Vol. 2)	A. C. Crispin	1998	Bantam Books	CS	1
0553574159	The Paradise Snare (Star Wars: The Han Solo Trilogy, Volume 1)	A. C. Crispin	1998	Spectra Books	CS	1
0312287240	A Year of Full Moons	Madelyn Arnold	2002	Stonewall Inn Editions	CS	1
0679801146	Alanna: The First Adventure (Song of the Lioness (Paperback))	Tamora Pierce	1989	Random House Children's Books	CS	1
0446300101	The Beans of Egypt, Maine	Carolyn Chute	1986	Warner Books	CS	1
0821750410	Warrior Moon	Sara Orwig	1995	Zebra Books	CS	1
0425142485	The Funhouse	Dean R. Koontz	1994	Berkley Publishing Group	CS	1
0451456548	Cold Iron	Melisa Michaels	1997	Roc	CS	1
0060006048	Circle of Three #12: Written in the Stars (Circle of Three)	Isobel Bird	2001	Avon	CS	1
0312906552	The Space Merchants	Frederik Pohl	1987	St Martins Pr	CS	1
0440117291	DREAMSNAKE	VONDA MCINTYRE	1986	Dell	CS	1
0425049981	Titan	John Varley	1980	Berkley Publishing Group	CS	1
0374386676	The Year They Burned the Books	Nancy Garden	1999	Farrar Straus Giroux	CS	1
0786886463	A Density of Souls	Christopher Rice	2001	Miramax	CS	1
0345395379	Slow River	Nicola Griffith	1996	Ballantine Books	CS	1
0380788497	Changer	Jane Lindskold	1998	Eos	CS	1
0307215342	Trixie Belden and the Mystery Off Glen Road (Mystery Off Glen Road)	Julie Campbell	1977	Random House Childrens Books	CS	1
0374343381	Lark in the Morning	Nancy Garden	1991	Farrar Straus &amp; Giroux	CS	1
0345403339	Saving Grace	LEE SMITH	1996	Ballantine Books	CS	1
0440226694	Lena (50 State Quarters)	JACQUELINE WOODSON	2000	Laurel Leaf	CS	1
0440219604	I Hadn't Meant to Tell You This	Jacqueline Woodson	1995	Laurel-Leaf Books	CS	1
0767903285	Raise the Roof: The Inspiring Inside Story of the Tennessee Lady Vols' Undefeated 1997-98 Season	Pat Head Summitt	1998	Broadway Books	CS	1
0345429176	Ufos, JFK and Elvis: Conspiracies You Don't Have to Be Crazy to Believe	Richard Belzer	1999	Ballantine Books	CS	1
038529929X	Hannibal	Thomas Harris	1999	Del Sol Press	CS	1
1573229571	About a Boy (Movie Tie-In)	Nick Hornby	2002	Riverhead Books	CS	1
0345418778	Mostly Harmless	Douglas Adams	2000	Ballantine Books	CS	1
0517201658	The Thorn Birds (Modern Classics)	Colleen McCullough	1998	Wings	CS	1
0743211383	Dreamcatcher	Stephen King	2001	Scribner	CS	1
039914370X	Sudden Mischief (Spenser Mysteries (Hardcover))	Robert B. Parker	1998	Putnam Pub Group	CS	1
1884777805	Elements of Programming With Perl	Andrew L. Johnson	1999	Manning Publications	CS	1
0312977905	To Catch a Cat	Marian Babson	2002	St. Martin's Minotaur	CS	1
0812521331	People of the Wolf (The First North Americans series, Book 1)	W. Michael Gear	1992	Tor Books	CS	1
0451205421	The Door to December	Dean R. Koontz	2002	Signet Book	CS	1
0894342789	College Majors and Careers: A Resource Guide for Effective Life Planning (College Majors and Careers)	Paul Phifer	1999	Ferguson Publishing Company	CS	1
0440218535	Smilla's Sense of Snow	Peter Hoeg	1997	Island	CS	1
0449207595	The Grass Is Always Greener over the Septic Tank	Erma Bombeck	1988	Fawcett Books	CS	1
8806142267	Viaggi del tempo immobile (I coralli)	Roberto Vecchioni	1996	Einaudi	CS	1
0670844594	Rumpole on Trial	John Mortimer	1992	Penguin USA	CS	1
039457513X	Billy Bathgate	E. L. Doctorow	1989	Random House	CS	1
0394559487	Citizens: A Chronicle of the French Revolution	Simon Schama	1989	Random House Inc	CS	1
0804001944	The Man Who Killed the Deer	Frank Waters	1970	Ohio University Press	CS	1
0590897985	The Music of Dolphins (Apple Signature Edition)	Karen Hesse	1998	Hyperion Books for Children	CS	1
0689832877	Sunwing (Aladdin Fantasy)	Kenneth Oppel	2001	Aladdin	CS	1
0689829698	Caddie Woodlawn - Newbery Promo '99 (Aladdin Fiction)	Carol Ryrie Brink	1999	Aladdin	CS	1
0439042917	The Hork-Bajir Chronicles (Animorphs Series)	K. A. Applegate	1998	Scholastic	CS	1
0064409457	The Silver Chair (full color) (Narnia)	C. S. Lewis	2000	HarperTrophy	CS	1
0064405052	The Magician's Nephew (Narnia)	C. S. Lewis	1994	HarperTrophy	CS	1
043922165X	Circles in the Stream (Avalon: Web of Magic, 1)	Shelly R. Roberts	2001	Scholastic	CS	1
0152162445	High Wizardry: The Third Book in the Young Wizards Series	Diane Duane	2001	Magic Carpet Books	CS	1
0152162577	Deep Wizardry: The Second Book in the Young Wizards Series	Diane Duane	2001	Magic Carpet Books	CS	1
015216250X	So You Want to Be a Wizard: The First Book in the Young Wizards Series	Diane Duane	2001	Magic Carpet Books	CS	1
1562477528	Going for Great (Ag Fiction (American Girl))	Carolee Brockmann	1999	Pleasant Company Publications	CS	1
0439221676	All That Glitters (Avalon, 2)	Rachel Roberts	2001	Scholastic	CS	1
0439221684	Cry of the Wolf (Avalon, 3)	Rachel Roberts	2001	Scholastic	CS	1
0439221714	The Secret of the Unicorn (Avalon Web of Magic, 4)	Rachel Roberts	2000	Scholastic Paperbacks	CS	1
0439221706	Avalon: Web Of Magic #5: Spellsinger	Rachel Roberts	2002	Scholastic Paperbacks	CS	1
0439221730	Trial by Fire	Rachel Roberts	2002	Scholastic Paperbacks	CS	1
0440415993	Ties That Bind, Ties That Break (Laurel-Leaf Books)	Lensey Namioka	2000	Laurel-Leaf Books	CS	1
0895872102	The Hauntings of Williamsburg, Yorktown, and Jamestown	Jackie Eileen Behrend	1998	John F. Blair Publisher	CS	1
068983585X	The Janitor's Boy	Andrew Clements	2001	Aladdin	CS	1
0345391802	The Hitchhiker's Guide to the Galaxy	Douglas Adams	1995	Ballantine Books	CS	1
0440219078	The Giver (21st Century Reference)	LOIS LOWRY	1994	Laure Leaf	CS	1
185424597X	The Heavenly Man: The Remarkable True Story of Chinese Christian Brother Yun	Paul Hattaway	2003	Monarch Books	CS	1
2080105434	The Little Book of Chocolate (Little Book Of...(Flammarion))	Alain Stella	2001	Flammarion	CS	1
349913358X	Das Schlampenbuch. Erz??¤hlungen. ( neue frau).	Milena Moser	1993	Rowohlt Tb.	CS	1
3257201761	Die zwei Gesichter des Januars.	Patricia Highsmith	1974	Diogenes Verlag	CS	1
3404121686	Nacht ??¼ber den Wassern.	Ken Follett	1994	L??¼bbe	CS	1
3404118960	Die S??¤ulen der Erde. Roman.	Ken Follett	1992	L??¼bbe	CS	1
0345356578	A Man Rides Through (Man Rides Through)	Stephen Donaldson	1990	Del Rey Books	CS	1
0345346971	Mirror of Her Dreams (Mordant's Need)	STEPHEN R. DONALDSON	1987	Del Rey	CS	1
0753804700	Reader	Bernhard Schlink	0	Phoenix Books	CS	1
0451155750	The Dead Zone	Stephen King	2004	Signet Book	CS	1
0786890436	The Diary of Ellen Rimbauer: My Life at Rose Red	Ellen Rimbauer	2002	Hyperion Press	CS	1
0415928087	A New Germany in a New Europe	Todd Herzog	2000	Routledge	CS	1
0521427150	Belonging in the Two Berlins : Kin, State, Nation (Cambridge Studies in Social and Cultural Anthropology)	John Borneman	1992	Cambridge University Press	CS	1
0812923278	The Great Depression : America 1929-1941	ROBERT S. MCELVAINE	1993	Three Rivers Press	CS	1
0884111342	Lady of the Shroud	Bram Stoker	1989	Amereon Limited	CS	1
0345428544	Dark Tide I: Onslaught (Star Wars: The New Jedi Order, Book 2)	Michael A. Stackpole	2000	Del Rey Books	CS	1
0671694049	LONG DARK TEA TIME OF THE SOUL	Douglas Adams	1990	Pocket	CS	1
080901582X	The Return of Simple	Langston Hughes	1995	Hill &amp; Wang	CS	1
0449006557	Half Moon Street (Charlotte &amp; Thomas Pitt Novels (Paperback))	Anne Perry	2001	Ballantine Books	CS	1
0373250339	A Minor Indiscretion (Red Dress Ink (Paperback))	Carol Matthews	2003	Red Dress Ink	CS	1
0380820447	For Better, for Worse: A Novel	Carole Matthews	2002	Avon Trade	CS	1
0385497679	Hidden in Plain View: A Secret Story of Quilts and the Underground Railroad	Jacqueline L. Tobin	2000	Anchor Pub	CS	1
0451454243	The Forest House	Marion Zimmer Bradley	1995	Roc	CS	1
0941423042	American Poetry Since 1970: Up Late	Andrei Codrescu	1988	Four Walls Eight Windows	CS	1
0373871562	Twin Blessings (Love Inspired (Numbered))	Carolyne Aarsen	2001	Steeple Hill	CS	1
0553101439	West of Dodge: Frontier Stories	Louis L'Amour	1996	Bantam	CS	1
0898151910	How to Make $1,000 a Minute: Negotiating Salaries and Raises	Jack Chapman	1987	Ten Speed Pr	CS	1
0835949362	Non-manipulative selling	Anthony J Alessandra	1981	Reston Pub. Co	CS	1
0880701102	Come Before Winter and Share My Hope	Charles R. Swindoll	1985	Word Publishing	CS	1
039914563X	The Bear and the Dragon	Tom Clancy	2000	G. P. Putnam's Sons	CS	1
0312853238	Ender's Game (Ender Wiggins Saga (Paperback))	Orson Scott Card	1992	Tor Books	CS	1
0688048730	Thinking on paper	V. A Howard	1986	W. Morrow	CS	1
0425161722	Net Force	Tom Clancy	1999	Berkley Publishing Group	CS	1
0385493800	The Testament	John Grisham	1999	Doubleday Books	CS	1
0849916399	The Internet Church	Walter P. Wilson	2000	W Publishing Group	CS	1
1928791107	The Mp3 and Internet Audio Handbook: Your Guide to the Digital Music Revolution	Bruce Fries	2000	Teamcom Books	CS	1
067175145X	The Way Things Ought to Be	Rush H., III Limbaugh	1992	Pocket Books	CS	1
0440211727	A Time to Kill	JOHN GRISHAM	1992	Dell	CS	1
0877192820	The Truth About Texas: Who Needs to Brag? We'Ve Got the Facts	Anne Dingus	1995	Gulf Publishing Company	CS	1
0380002450	Awakening	Kate Chopin	1982	Avon	CS	1
0793133955	Wall Street's Picks for 2000: An Insider's Guide to the Year's Best Stocks &amp; Mutual Funds (Wall Street's Picks)	Kirk Kazanjian	1999	Dearborn Financial Publishing	CS	1
0394178017	Poetics of the New American Poetry	Donald Merriam Allen	1974	Grove Press	CS	1
0425134350	Patriot Games	Tom Clancy	1992	Berkley Publishing Group	CS	1
0385479689	Dead Men Do Tell Tales: The Strange and Fascinating Cases of a Forensic Anthropologist	William Maples	1995	Main Street Books	CS	1
0380754851	Moonlighting: 148 Great Ways to Make Money on the Side	Carl Hausman	1991	Harpercollins	CS	1
0380538504	Amanda Miranda	Richard Peck	1981	Harper Mass Market Paperbacks (Mm)	CS	1
044661162X	Chasing the Dime	Michael Connelly	2003	Warner Books	CS	1
0671742566	Tender Triumph (Sonnet Books)	Judith McNaught	1991	Pocket	CS	1
0515122408	The Cat Who Tailed a Thief	Lilian Jackson Braun	1998	Jove Books	CS	1
0440222818	Guilt	John T. Lescroart	1998	Island	CS	1
0451204050	On Secret Service	John Jakes	2001	Signet Book	CS	1
038533334X	Charming Billy	Alice McDermott	1999	Delta	CS	1
0449131548	All the Days of My Life	Hilary Bailey	1986	Fawcett Books	CS	1
0440120470	The Dinner Party	Howard Fast	1991	Dell Publishing Company	CS	1
0451188209	A Palette for Murder: Murder She Wrote (Murder She Wrote (Paperback))	Jessica Fletcher	1996	Signet Book	CS	1
0440130913	Golden Cup	Belva Plain	1987	Dell	CS	1
0449001954	Murder at the Library of Congress (Capital Crimes (Paperback))	Margaret Truman	2001	Fawcett Books	CS	1
0345404777	No Safe Place	RICHARD NORTH PATTERSON	1999	Ballantine Books	CS	1
0451185277	Thorns of Truth	Eileen Goudge	1999	Signet Book	CS	1
0440224829	Granny Dan	DANIELLE STEEL	2000	Random House, Inc.	CS	1
0671779338	Border Bride	Arnette Lamb	1993	Pocket	CS	1
0515134368	The Penwyth Curse	Catherine Coulter	2004	Jove Books	CS	1
0380759497	Xanth 15: The Color of Her Panties	Piers Anthony	1992	Eos	CS	1
3442098424	Der F??¼rst der Finsternis. Roman.	Anne Rice	1992	Goldmann	CS	1
0394578791	A Reporter's Life	WALTER CRONKITE	1996	Knopf	CS	1
1558505377	Jacob Marley's Christmas Carol	Tom Mula	1995	Adams Media Corp	CS	1
0373245696	Practice Makes Pregnant Manhattan Multiples (Silhouette Special Edition, 1569)	Lois Faye Dyer	2003	Silhouette	CS	1
0743201078	The Secret Lives of Girls: What Good Girls Really Do--Sex Play, Aggression, and Their Guilt	Sharon Lamb	2002	Free Press	CS	1
068983571X	Hound of the Baskervilles (Aladdin Classics)	Sir Arthur Conan Doyle	2000	Aladdin	CS	1
0553256785	SLEEPING MURDER	AGATHA CHRISTIE	1983	Bantam	CS	1
0892967994	The Fractal Murders (Pepper Keane Mysteries)	Mark Cohen	2004	Mysterious Press	CS	1
0061064505	Blowtorch Psycho.Com (Bone Chillers, No 18)	Sherry Shahan	1997	Harpercollins Juvenile Books	CS	1
1551668785	Final Stand	Helen Myers	2002	Mira	CS	1
0836230868	Christmas : A Holiday Treasury	Della Rowland	1994	Andrews McMeel Publishing	CS	1
0381999866	Magic House of Numbers.	Irving. Adler	1974	Harpercollins Library	CS	1
0380817144	Lord of the Silent: A Novel of Suspense	Elizabeth Peters	2002	Avon	CS	1
0380752115	Whisper to Me of Love	Shirlee Busbee	1991	Harper Mass Market Paperbacks	CS	1
0553212583	Wuthering Heights	EMILY BRONTE	1983	Bantam	CS	1
0446364762	The Stars Shine Down	Sidney Sheldon	1993	Warner Books	CS	1
0425166619	Toxin	Robin Cook	1999	Berkley Publishing Group	CS	1
061312975X	This Present Darkness	Frank E. Peretti	1999	Sagebrush Bound	CS	1
0765341972	The Mothman Prophecies	John A. Keel	2002	Tor Books	CS	1
0590514776	Meet the Stars of Buffy the Vampire Slayer	Stefanie Scott	1998	Scholastic	CS	1
0373037430	Rush to the Altar (Twin Brides)	Rebecca Winters	2003	Harlequin	CS	1
0064472779	All-American Girl	Meg Cabot	2003	HarperTrophy	CS	1
0553581279	The Silver Metal Lover	Tanith Lee	1999	Spectra Books	CS	1
0373750013	The Virgin's Secret Marriage The Brides Of Holly Springs (Harlequin American Romance, No. 997)	Cathy Gillen Thacker	2003	Harlequin	CS	1
0393030342	A Christmas Story	Richard Burton	1991	W W Norton &amp; Co Inc	CS	1
0553561618	Dark Paradise	TAMI HOAG	1994	Bantam	CS	1
0312422156	Middlesex: A Novel	Jeffrey Eugenides	2003	Picador	CS	1
0425139069	Somebody Help Me	Beverly Hastings	1993	Berkley Publishing Group	CS	1
0450029956	Other worlds: The comical history of the states and empires of the moon and sun (Science fiction master series)	Cyrano de Bergerac	1976	New English Library	CS	1
0130139165	Introduction to Fire Prevention (5th Edition)	James C. Robertson	2000	Pearson Education	CS	1
0373196741	To Catch A Sheik (Desert Brides)	Teresa Southwick	2003	Silhouette	CS	1
0451524489	The Awakening and Selected Stories of Kate Chopin (Signet Classic)	Kate Chopin	1995	Signet Book	CS	1
0140065172	Ordinary People	Judith Guest	1993	Penguin Books	CS	1
044022165X	The Rainmaker	JOHN GRISHAM	1996	Dell	CS	1
0373123485	On The Tycoon's Terms Do Not Disturb! (Harlequin Presents, 2348)	Sandra Field	2003	Harlequin	CS	1
0373123108	Sleeping Partners (Nine to Five)	Helen Brooks	2003	Harlequin	CS	1
0590225170	The Real Mother Goose	Blanche Fisher Wright	1994	Scholastic	CS	1
0399143165	Toxin	Robin Cook	1998	Putnam Pub Group	CS	1
044132231X	Heathcliff Gone Fishing	George Gately	1985	Diamond Books (NY)	CS	1
0425124347	The Bad Place	Dean R. Koontz	1994	Berkley Publishing Group	CS	1
0786889705	Two for Texas	James Lee Burke	2000	Hyperion	CS	1
0312282990	The Amazing Adventures of Kavalier &amp; Clay	Michael Chabon	2001	Picador	CS	1
0425137945	Greygallows	Barbara Michaels	1993	Berkley Publishing Group	CS	1
042512892X	Into the Darkness	Barbara Michaels	1996	Berkley Publishing Group	CS	1
0425113892	Someone in the House	Barbara Michaels	1989	Berkley Publishing Group	CS	1
0394820371	The Phantom Tollbooth	Norton Juster	1993	Yearling Books	CS	1
0449134482	Dances With Wolves	Michael Blake	1990	Fawcett Books	CS	1
014036336X	The House With a Clock in Its Walls	John Bellairs	1993	Puffin Books	CS	1
0375821813	Hoot (Newbery Honor Book)	CARL HIAASEN	2002	Knopf Books for Young Readers	CS	1
0812516826	Catnap : A Midnight Louie Mystery (A Midnight Louie Mystery)	Carole Nelson Douglas	1993	Forge Books	CS	1
0345348036	The Princess Bride: S Morgenstern's Classic Tale of True Love and High Adventure	WILLIAM GOLDMAN	1987	Del Rey	CS	1
0679420118	A Dangerous Place: California's Unsettling Fate (Images of America)	Marc Reisner	2003	Pantheon Books	CS	1
0871137380	Black Hawk Down: A Story of Modern War	Mark Bowden	1999	Atlantic Monthly Press	CS	1
0741409690	The Burberry Style	Jonathan Pearce	2002	Infinity Publishing.com	CS	1
0741407213	Heavier Than Air (Balona Books)	Jonathan Pearce	2001	Infinity Publishing.com	CS	1
0759612277	A Little Honesty: Trials and Triumphs of a Prince of Balona	Jonathan Pearce	2001	1stBooks Library	CS	1
0741402858	The Balona Klongs	Jonathan Pearce	1999	Buy Books on the web.com	CS	1
1585007366	Sang Froyd (Balona Books)	Jonathan Pearce	1999	1stBooks Library	CS	1
074141127X	The Chocolate Korndog	Jonathan Pearce	2002	Infinity Publishing (PA)	CS	1
0741403471	One Brick Shy	Jonathan Pearce	2000	Infinity Publishing (PA)	CS	1
0741403781	Spring Break	Jonathan Pearce	2000	Infinity Publishing (PA)	CS	1
0741403056	Focusing the Private Eye	Jonathan Pearce	2000	Infinity Publishing (PA)	CS	1
0741405784	A Cuisine of Leftovers	Jonathan Pearce	2000	Infinity Publishing (PA)	CS	1
0741402912	Finding Dad	Jonathan Pearce	1999	Infinity Publishing (PA)	CS	1
0553568760	Natural Causes	Michael Palmer	1995	Bantam Books	CS	1
034538184X	Degree of Guilt	Richard North Patterson	1995	Ballantine Books	CS	1
0140620125	Wuthering Heights (Penguin Popular Classics)	Emily Bronte	1994	Penguin Books Ltd	CS	1
0140620109	Emma (Penguin Popular Classics)	Jane Austen	1994	Penguin Books Ltd	CS	1
0375420827	The Art of Travel	Alain de Botton	2002	Pantheon	CS	1
0671745530	SO LONG AND THANKS FOR ALL THE FISH (Hitchhiker's Trilogy (Paperback))	Douglas Adams	1991	Pocket	CS	1
0805062971	Fight Club	Chuck Palahniuk	1999	Owl Books	CS	1
0553211412	Wuthering Heights	Emily Bronte	1983	Bantam	CS	1
0671510053	SHIPPING NEWS	Annie Proulx	1994	Scribner	CS	1
1573229385	The Frog King: A Love Story	Adam Davies	2002	Riverhead Books	CS	1
0945397410	Outhouses of Alaska	Harry M. Walker	1996	Epicenter Press	CS	1
0385334036	The Smoke Jumper	Nicholas Evans	2001	Delacorte Press	CS	1
0060914653	The Unbearable Lightness of Being	Milan Kundera	1988	Harpercollins	CS	1
0345347536	A Spell for Chameleon (Xanth Novels (Paperback))	Piers Anthony	1987	Del Rey Books	CS	1
055321313X	Anne of Green Gables (Anne of Green Gables Novels (Paperback))	L.M. MONTGOMERY	1982	Bantam Classics	CS	1
3473540420	Das Kurze Leben Der Sophie Scholl (Fiction, Poetry and Drama)	Vinke	0	Ravensburger Buchverlag Otto Maier GmbH	CS	1
0375507256	Cloud Atlas : A Novel	DAVID MITCHELL	2004	Random House Trade Paperbacks	CS	1
0060529709	Everything Is Illuminated : A Novel	Jonathan Safran Foer	2003	Perennial	CS	1
0876850867	Post Office	Charles Bukowski	1980	Black Sparrow Books	CS	1
0140274154	On the Road (Essential.penguin S.)	Jack Kerouac	1998	Penguin Books Ltd	CS	1
0679743464	Hard-Boiled Wonderland and the End of the World: A Novel (Vintage International)	Haruki Murakami	1993	Vintage Books USA	CS	1
0375704027	Norwegian Wood (Vintage International Original)	Haruki Murakami	2000	Vintage Books USA	CS	1
0874067391	A Little Princess	Frances Hodgson Burnett	1996	Pages Publishing Group	CS	1
0590484753	Talking to Dragons (Enchanted Forest Chronicles (Paperback))	Patricia C. Wrede	1995	Point Fantasy	CS	1
0451527038	The Call of the Wild: And Selected Stories (Signet Classics (Paperback))	Jack London	1998	Signet Classics	CS	1
1590520777	A Life God Rewards for Teens (The Breakthrough Series)	Bruce Wilkinson	2002	Multnomah	CS	1
0590484672	Calling on Dragons (Read with Me Paperbacks)	Patricia C. Wrede	1994	Point Fantasy	CS	1
0975311255	A Temporary New Wife	Malcolm Goodway	2004	AuthorsOmniscient Publishers	CS	1
0743237188	Fall On Your Knees (Oprah #45)	Ann-Marie MacDonald	2002	Touchstone	CS	1
0553586122	Reap the Wind	Iris Johansen	2002	Bantam Books	CS	1
0553584510	The Survivors Club	LISA GARDNER	2003	Bantam	CS	1
0345341201	Sins of Omission	FERN MICHAELS	1989	Ivy Books	CS	1
1551662744	White Lies	Linda Howard	1997	Mira	CS	1
0440175623	Random Winds	Belva Plain	1987	Dell	CS	1
0440216842	The Carousel	Belva Plain	1998	Dell	CS	1
0345443284	While I Was Gone	Sue Miller	1999	Ballantine Books	CS	1
0553285653	Grass	Sheri S. Tepper	1990	Spectra Books	CS	1
0394800133	One Fish Two Fish Red Fish Blue Fish (I Can Read It All by Myself Beginner Books)	DR SEUSS	1960	Random House Books for Young Readers	CS	1
0060972777	This Boy's Life: A Memoir	Tobias Wolff	1989	Perennial	CS	1
0064401472	Zlateh the Goat and Other Stories	Isaac Bashevis Singer	1984	HarperCollins Publishers	CS	1
0156001942	Winter's Tale	Mark Helprin	1995	Harvest Books	CS	1
055326382X	The Dancing Wu Li Masters: An Overview of the New Physics	Gary Zukav	1994	Bantam Books	CS	1
0345418018	The World According to Garp (Ballantine Reader's Circle)	John Irving	1997	Ballantine Books	CS	1
0684801469	Farewell To Arms	Ernest Hemingway	1995	Scribner	CS	1
0393961192	The American Constitution: Its Origins and Development, Seventh Edition, Volume II	Alfred H. Kelly	1991	W. W. Norton &amp; Company	CS	1
9997522052	Collected Works of Emile Zola	Emile Zola	2001	Chatto &amp; Windus	CS	1
0872203492	Plato Complete Works	Plato	1997	Hackett Publishing Company	CS	1
0312420145	The Twenty-Seventh City : A Novel (Bestselling Backlist)	Jonathan Franzen	2001	Picador	CS	1
0911104542	Cat (kat), n	B Kliban	1975	Workman Pub. Co	CS	1
0375401318	Breaking Clean	JUDY BLUNT	2002	Knopf	CS	1
0140253602	Felicia's Journey	William Trevor	1996	Penguin Books	CS	1
0671789422	Possessing the Secret of Joy	Alice Walker	1993	Pocket	CS	1
1566193966	History of Croatia	Stephen Gazi	0	Barnes Noble Books	CS	1
014016930X	Angle of Repose (Contemporary American Fiction)	Wallace Stegner	1992	Penguin Books	CS	1
0140077022	White Noise (Contemporary American Fiction)	Don DeLillo	1991	Penguin Books	CS	1
0679732764	Invisible Man	Ralph Ellison	1995	Vintage Books USA	CS	1
0553273604	Of Love and Shadows	Isabel Allende	1988	Bantam Books	CS	1
0553273914	The House of the Spirits	Isabel Allende	1986	Bantam Books	CS	1
0060256672	Where the Sidewalk Ends : Poems and Drawings	Shel Silverstein	1974	HarperCollins	CS	1
039592720X	Interpreter of Maladies	Jhumpa Lahiri	1999	Houghton Mifflin Co	CS	1
1859671500	Glorious Country: Food Crafts Decorating	Liz Trigg	1995	Natl Book Network	CS	1
0810935627	Loving	Charles Sullivan	1992	Harry N Abrams	CS	1
0060928336	Divine Secrets of the Ya-Ya Sisterhood: A Novel	Rebecca Wells	1997	Perennial	CS	1
0671003755	She's Come Undone (Oprah's Book Club (Paperback))	Wally Lamb	1996	Washington Square Press	CS	1
0553268449	JITTERBUG PERFUME	TOM ROBBINS	1985	Bantam	CS	1
0684844729	STONES FROM THE RIVER	Ursula Hegi	1997	Simon &amp; Schuster	CS	1
0395051649	Clarissa (abridged)	Samuel Richardson	1962	Houghton Mifflin Company	CS	1
0375705228	Italian Fever: A Novel	Valerie Martin	2000	Vintage Books USA	CS	1
038001503X	One Hundred Years of Solitude	Gabriel Garcia Marquez	1970	Avon Books	CS	1
0835607860	The Illustrated Encyclopedia of Buddhist Wisdom	Gill Farrer-Halls	2000	Quest Books	CS	1
158574218X	Common Phrases: And Where They Come From	John Mordock	2001	The Lyons Press	CS	1
0806996021	Notions And Potions: A Safe, Practical Guide To Creating Magic &amp; Miracles	Susan Bowes	1997	Sterling Publishing	CS	1
0440215625	Dragonfly in Amber	DIANA GABALDON	1993	Dell	CS	1
0316777730	Naked	David Sedaris	1998	Back Bay Books	CS	1
0375501851	White Teeth	Zadie Smith	2000	Random House	CS	1
0877733759	Writing Down the Bones	NATALIE GOLDBERG	1986	Shambhala	CS	1
0805019367	K Is for Killer (Grafton, Sue. Kinsey Millhone Mysteries.)	Sue Grafton	1994	Henry Holt &amp; Company	CS	1
0140070206	Ironweed	William J. Kennedy	1989	Penguin Books	CS	1
0140236589	Swimming in the Volcano: A Novel	Bob Shacochis	1994	Penguin Books	CS	1
0140042393	The Grapes of Wrath	John Steinbeck	1976	Penguin USA	CS	1
1590520653	The Grace and Truth Paradox: Responding with Christlike Balance	Randy Alcorn	2003	Multnomah	CS	1
1590521994	The Best Thing I Ever Did for My Marriage : 50 Real Life Stories	Nancy Cobb	2003	Multnomah	CS	1
3446202218	Kreutzersonate. Eine Liebesgeschichte	Margriet de Moor	2002	Hanser	CS	1
3499134446	Tollivers Reisen. Stadtgeschichten IV.	Armistead Maupin	1995	Rowohlt Tb.	CS	1
067142517X	HOW TO WIN FRIENDS, REVISED	Dale Carnegie	1981	Simon &amp; Schuster	CS	1
0671726889	CUCKOO'S EGG	Clifford Stoll	1990	Pocket	CS	1
0446601241	Kiss the Girls	James Patterson	1995	Warner Books	CS	1
0451124340	Different Seasons	Stephen King	1983	Penguin Putnam~mass	CS	1
0345384466	The Witching Hour (Lives of the Mayfair Witches)	ANNE RICE	1993	Ballantine Books	CS	1
0446604801	Jack &amp; Jill (Alex Cross Novels)	James Patterson	1997	Warner Books	CS	1
0345422392	Vittorio the Vampire: New Tales of the Vampires	Anne Rice	2001	Ballantine Books	CS	1
0679734775	The House on Mango Street (Vintage Contemporaries)	SANDRA CISNEROS	1991	Vintage	CS	1
0440414717	My Life in Dog Years	Gary Paulsen	1999	Yearling Books	CS	1
0689715625	Black Gold	Marguerite Henry	1992	Aladdin	CS	1
0812539389	Red Unicorn (Tor Fantasy)	Tanith Lee	1998	Tor Books	CS	1
0152013369	The Silent Storm: Scholastic Edition	Sherry Garland	1996	Harcourt	CS	1
0425124819	Black Rainbow	Barbara Michaels	1994	Berkley Publishing Group	CS	1
0345409469	The Demon-Haunted World: Science As a Candle in the Dark	Carl Sagan	1997	Ballantine Books	CS	1
1558747346	Teen Love: On Relationships, A Book for Teenagers	Kimberly Kirberger	1999	Health Communications	CS	1
0373250177	On The Verge (Red Dress Ink (Paperback))	Ariella Papa	2002	Red Dress Ink	CS	1
0763615382	Chaser: A Novel in E-Mails	Michael J. Rosen	2002	Candlewick Press (MA)	CS	1
0965975401	Cool Women	Dawn Chipman	1997	Girl Press	CS	1
0141001771	Welcome to My Planet: Where English Is Sometimes Spoken	Shannon Olson	2001	Penguin Books	CS	1
068930935X	A STRING OF CHANCES (String of Chances Nrf)	Phyllis Reynolds Naylor	1982	Atheneum	CS	1
0451523369	Frankenstein Or, the Modern Prometheus	Mary Wollstonecraft Shelley	1994	Signet Book	CS	1
0786884622	World of Pies : A Novel	Karen Stolz	2001	Hyperion	CS	1
0449005569	Love: A User's Guide	CLARE NAYLOR	1999	Ballantine Books	CS	1
0671027344	The Perks of Being a Wallflower	Stephen Chbosky	1999	MTV	CS	1
8885989632	Patapim e patapam (Le formiche)	Antonio Albanese	1994	Baldini&amp;Castoldi	CS	1
0786927089	Dragons of Summer Flame	Margaret Weis	2002	Wizards of the Coast	CS	1
0684831058	DANCING AT THE RASCAL FAIR	Ivan Doig	1996	Scribner	CS	1
006019491X	Daughter of Fortune : A Novel (Oprah's Book Club (Hardcover))	Isabel Allende	1999	HarperCollins	CS	1
0684819066	A Beautiful Mind : A Biography of John Forbes Nash, Jr.	Sylvia Nasar	1998	Simon &amp; Schuster	CS	1
0375420673	The Bridegroom: Stories (Great Reads)	Ha Jin	2000	Pantheon Books	CS	1
0140368558	Kiss the Dust	Elizabeth Laird	1994	Puffin Books	CS	1
0395353416	Slippage: Previously Poised, Previously Uncollected Stories	Harlan Ellison	1997	Houghton Mifflin	CS	1
0066211611	Portrait in Sepia	Isabel Allende	2001	HarperCollins Publishers	CS	1
0312254164	The Pilgrimage Road to Santiago : The Complete Cultural Handbook	David M. Gitlitz	2000	St. Martin's Griffin	CS	1
3453147243	Der Magier. Der Erbe der Nacht.	Wolfgang Hohlbein	1999	Heyne	CS	1
3746611229	Der fremde Freund. (Drachenblut).	Christoph Hein	1982	Aufbau Tb	CS	1
3492229336	Die Meute der Erben.	Gaby Hauptmann	1999	Piper	CS	1
3453177800	Ein Mann f??¼r jede Gelegenheit.	Carolyn See	2001	Heyne	CS	1
3423009152	Der Geteilte Himmel	Christa Wolf	0	Deutscher Taschenbuch Verlag	CS	1
3596133319	Helden wie wir.	Thomas Brussig	1998	Fischer (Tb.), Frankfurt	CS	1
3822813397	Schamanismus. Reisen der Seele. Magische Kr??¤fte. Ekstase und Heilung.	Piers Vitebsky	2001	Taschen Verlag	CS	1
3426871874	Entdecke den Schamanen in dir. Reise in die innere Welt des Alltags.	Christopher Weidner	2003	Droemersche Verlagsanstalt Th. Knaur Nachf., GmbH &amp; Co.	CS	1
3453171977	Das Meer und kleine Fische.	Terry Pratchett	2000	Heyne	CS	1
3423620005	Sofies Welt. Roman ??¼ber die Geschichte der Philosophie.	Jostein Gaarder	1999	Dtv	CS	1
034537522X	The Book of Lost Tales 2 (The History of Middle-Earth - Volume 2)	J.R.R. TOLKIEN	1992	Del Rey	CS	1
0345375211	The Book of Lost Tales 1 (The History of Middle-Earth - Volume 1)	J. R. R. Tolkien	1992	Del Rey Books	CS	1
034545829X	Waking Up Screaming: Haunting Tales of Terror	H. P. Lovecraft	2003	Del Rey Books	CS	1
0140042520	Dharma Bums	Jack Kerouac	1991	Penguin Books	CS	1
0380789035	American Gods	Neil Gaiman	2002	HarperTorch	CS	1
0446677574	Just Here Trying to Save a Few Lives : Tales of Life and Death from the ER	Pamela Grim	2002	Warner Books	CS	1
0345358791	2061: Odyssey Three	Arthur C. Clarke	1991	Del Rey Books	CS	1
0060964049	Tales of the City (Tales of the City Series, V. 1)	Armistead Maupin	1989	Perennial	CS	1
0380558483	Pigeon	Jay Bennett	1983	Harpercollins Juvenile Books	CS	1
1558171398	Deadly Sleep	John Applegate	1988	Pinnacle Books	CS	1
0425121046	Demon Night	J. Michael Straczynski	1990	Berkley Pub Group	CS	1
0441317502	Harp and the Blade	John Myers Myers	1985	Ace Books	CS	1
0804102279	The World, the Flesh and the Devil	Reay Tannahill	1988	Ivy Books	CS	1
0812551389	The Skystone (Whyte, Jack. Camulod Chronicles, Bk. 1.)	Jack Whyte	1996	Forge	CS	1
0345298985	One Tree (Donaldson, Stephen R. Second Chronicles of Thomas Covenant, Bk. 2.)	Stephen R. Donaldson	1982	Ballantine Books	CS	1
0345316991	White Gold Wielder Chronicles 3 (Second Chronicles of Thomas Covenant)	Stephen R Donaldson	1984	Ballantine Books	CS	1
034531042X	Wounded Land (Second Chronicles of Thomas Covenant)	Stephen R. Donaldson	1981	Del Rey Books	CS	1
0345310306	The Power That Preserves (The Chronicles of Thomas Covenant the Unbeliever, Book Three)	Stephen R. Donaldson	1979	Del Rey Books	CS	1
0345310292	Illearth War / Thomas Covenant #02 (Chronicles of Thomas Covenant the Unbeliever)	Stephen Donaldson	1978	Ballantine Books	CS	1
034531011X	Lord Foul's Bane (The Chronicles of Thomas Covenant the Unbeliever, Book One)	Stephen R. Donaldson	1978	Del Rey Books	CS	1
0679734058	Killing Mister Watson	Peter Matthiessen	1991	Vintage Books USA	CS	1
0451130448	Exocet	Jack Higgins	1984	Penguin Putnam~mass	CS	1
0553266500	The Crib	Paul Kent	1987	Bantam Books	CS	1
0440206154	Red Dragon	Thomas Harris	2000	Dell Publishing Company	CS	1
0345370775	Jurassic Park	Michael Crichton	1999	Ballantine Books	CS	1
0441366945	Imaginary Lands	Robin McKinley	1985	Ace Books	CS	1
0553574833	So That Others May Live: Caroline Hebard &amp; Her Search-And-Rescue Dogs	Hank Whittemore	1996	Bantam Books	CS	1
0915950839	How to Get Your Kid to Eat but Not Too Much	Ellyn Satter	1987	Bull Publishing Company	CS	1
0060242388	Shape Changer	Bill Brittain	1994	Harpercollins Juvenile Books	CS	1
0452265347	The Piano Lesson (Plume Drama)	August Wilson	1990	Plume Books	CS	1
0743457943	Trading Places	Fern Michaels	2003	Pocket Star	CS	1
0373484224	Stanislaski Brothers (Silhouette Promo)	Nora Roberts	2000	Silhouette	CS	1
0553205757	Housekeeping	Marilynn Robinson	1982	Bantam Books	CS	1
0060171510	A Feather on the Breath of God: A Novel	Sigrid Nunez	1995	HarperCollins Publishers	CS	1
0312421001	I Thought My Father Was God: And Other True Tales from NPR's National Story Project	Paul Auster	2002	Picador	CS	1
0786000988	Highland Fling	Amanda Scott	1995	Pinnacle Books	CS	1
0380789019	Neverwhere	Neil Gaiman	1998	Avon	CS	1
0451135989	French Lieutenant Woman	John Fowles	1981	Penguin Putnam~mass	CS	1
0380018179	The Thorn Birds	Colleen McCullough	1978	Avon	CS	1
0679004785	Fodor's Exploring London, 4th Edition (Fodor's Exploring London)	Christopher Catling	2000	Fodor's	CS	1
0684825821	On Her Own Ground : The Life and Times of Madam C.J. Walker	A'Lelia Bundles	2001	Scribner	CS	1
0517395754	Four Complete Lord Peter Wimsey Novels	Dorothy L. Sayers	1982	Random House Value Publishing	CS	1
067101420X	Forever... : A Novel of Good and Evil, Love and Hope	Jude Deveraux	2002	Pocket	CS	1
0679457313	The God of Small Things	Arundhati Roy	1997	Random House Inc	CS	1
0394557433	Gift From The Sea	Anne Morrow Lindbergh	1986	Pantheon Books	CS	1
0553571656	The Beekeeper's Apprentice	LAURIE R. KING	1996	Bantam	CS	1
0312169787	The Red Tent : A Novel	Anita Diamant	1997	St. Martin's Press	CS	1
0942257324	The Earth House	Jeanne Duprau	1992	New Chapter Press	CS	1
0805008950	Tracks	Louise Erdrich	1988	Smithmark Pub	CS	1
0786866276	Mother of Pearl	Melinda Haynes	1999	Hyperion	CS	1
0151000638	Baba: A Return to China upon My Father's Shoulders	Belle Yang	1994	Harcourt	CS	1
0140266771	Larry's Party	Carol Shields	1998	Penguin Books	CS	1
015644450X	In Love &amp; Trouble: Stories of Black Women	Alice Walker	1974	Harvest Books	CS	1
0679723420	Pale Fire: A Novel (Vintage International)	Vladimir Vladimirovich Nabokov	1989	Vintage Books USA	CS	1
0441004016	The Anubis Gates	Tim Powers	1997	Ace Books	CS	1
0671500546	The Vulcan Academy Murders	Jean Lorrah	1984	Star Trek	CS	1
0140620338	Picture of Dorian Gray	Oscar Wilde	0	Penguin Putnam~mass	CS	1
0460878263	Samuel Taylor Coelridge (Everyman Poetry Library)	John Beer	1997	Everyman Paperback Classics	CS	1
3257061269	Der Alchimist.	Paulo Coelho	2003	Diogenes Verlag, Z??¼rich	CS	1
3453210999	Das Lied der alten Steine.	Barbara Erskine	2002	Heyne	CS	1
3404126661	Suche Hose, biete Rock.	Annegrit Arens	1997	L??¼bbe	CS	1
3453177622	Zeit im Wind.	Nicholas Sparks	2000	Heyne	CS	1
3453863593	Shadowrun. Deutschland in den Schatten.	Hans Joachim Alpers	2003	Heyne	CS	1
3499108518	Der Fanger Im Roggen	Jerome D. Salinger	1966	Rowohlt Tb.	CS	1
3518367064	Demian. Die Geschichte von Emil Sinclairs Jugend.	Hermann Hesse	1974	Suhrkamp	CS	1
3453199766	Vielleicht lieber morgen.	Stephen Chbosky	2001	Heyne	CS	1
3746670144	Ich, Prinzessin Viola: Ein altes Haus und seine Besetzer	Claudia von Zglinicki	1995	Aufbau Taschenbuch Verlag	CS	1
3453088433	Das Druidentor.	Wolfgang Hohlbein	2002	Heyne	CS	1
0425137015	Timeless/Four Breathtaking Tales of Hearts That Reach Across Time-For Love: A Midsummer Day's Dream/Lovers of the Golden Drum/Out of Time/Echoes of L	Linda Lael Miller	1997	Berkley Publishing Group	CS	1
0553572490	Vice	Jane Feather	1996	Bantam	CS	1
0553576976	West of Dodge	LOUIS L'AMOUR	1997	Bantam	CS	1
0451450604	The Union Forever (Lost Regiment (Numbered))	William Forstchen	1997	Roc	CS	1
0441001335	The Callahan Touch	Spider Robinson	1996	Ace Books	CS	1
0451454677	Caverns of Socrates	Dennis L. McKiernan	1996	Roc	CS	1
0373257074	Between The Sheets (Harlequin Temptation, No 607)	Mallory Rush	1996	Harlequin	CS	1
0441435351	Kent Montana and the Really Ugly Thing from Mars	Lionel Fenn	1990	Ace Books	CS	1
0373092237	Black Knight	Carole Halston	1985	Silhouette	CS	1
0373057296	Midsummer Madness (Silhouette Desire, No 729)	Christine Rimmer	1992	Silhouette	CS	1
0373058446	Hand Of An Angel (Silhouette Desire, No 844)	BJ James	1994	Silhouette	CS	1
0349103232	The crow road	Iain Banks	1993	Abacus	CS	1
0571197779	Life Is Elsewhere	Milan Kundera	2000	Faber &amp; Faber	CS	1
0679745653	Breakfast at Tiffany's: And Three Stories (First Vintage International)	Truman Capote	1993	Vintage Books USA	CS	1
0571200389	Golden Gate	Vikram Seth	0	Faber Faber Inc	CS	1
0785268480	Rachel's Tears: The Spiritual Journey of Columbine Martyr Rachel Scott	Darrell Scott	2000	Nelson Books	CS	1
014044503X	The Sorrows of Young Werther (Penguin Classics)	Johann Wolfgang Von Goethe	1989	Penguin Books	CS	1
0851707777	Metropolis (Bfi Film Classics, 54)	Thomas Elsaesser	2000	British Film Institute	CS	1
0006276199	Alien at St Wilfred's	Adrian Plass	1999	Zondervan	CS	1
0551031123	Why I Follow Jesus	Adrian Plass	2000	Zondervan Publishing Company	CS	1
0551030682	Sacred Diary of Adrian Plass, Christian Speaker Aged 45 3/4	Adrian Plass	1997	Zondervan	CS	1
0551032510	Colours of Survival	Adrian Plass	2000	Zondervan	CS	1
000649840X	Angelas Ashes	Frank Mccourt	0	Harpercollins Uk	CS	1
0140431268	Far from the Madding Crowd (Penguin Classics)	Thomas Hardy	1989	Penguin Books	CS	1
0099771519	Memoirs of a Geisha Uk	Arthur Golden	0	Trafalgar Square	CS	1
0486265862	Who Were the Pharaohs?: A History of Their Names With a List of Cartouches	Stephen Quirke	1991	Dover Publications	CS	1
067102535X	Last Dance, Last Chance (Ann Rule's Crime Files)	Ann Rule	2002	Pocket	CS	1
0876855575	Ham on Rye	Charles Bukowski	1982	Ecco	CS	1
0330376136	Once	James Herbert	2002	Pan	CS	1
0140272658	Are You Experienced?	William Sutcliffe	1998	Penguin Books Ltd	CS	1
3407780028	Oh, wie sch??¶n ist Panama	Janosch	2001	Beltz	CS	1
3407780117	Komm, wir finden einen Schatz	Janosch	2001	Beltz	CS	1
3257250398	Konig Babar	Jean de Brunhoff	1920	Not Avail	CS	1
3257250053	Die Geschichte Von Babar	Jean de Brunhoff	1920	Diogenes	CS	1
3257250460	Serafin und seine Wundermaschine.	Philippe Fix	1999	Diogenes	CS	1
3442435951	Ich schenk Dir meinen Mann.	Claudia Keller	1997	Goldmann	CS	1
3442435838	Die Pr??¼fung.	F. Paul Wilson	1996	Goldmann	CS	1
3608919724	Der kleine Taschentherapeut. In 60 Sekunden wieder o.k.	Arnold A. Lazarus	1999	Klett-Cotta	CS	1
3453132262	Die Wolfsfrau. Die Kraft der weiblichen Urinstinkte.	Clarissa Pinkola Estes	1997	Heyne	CS	1
379411664X	Was ist das?	Virginia Allen Jensen	1993	Sauerl??¤nder	CS	1
340780573X	Post f??¼r den Tiger	Janosch	1996	Beltz	CS	1
3407805853	Das Leben der Thiere	Janosch	1991	Beltz	CS	1
0385720920	Choke	CHUCK PALAHNIUK	2002	Anchor	CS	1
0385498721	Survivor : A Novel	CHUCK PALAHNIUK	2000	Anchor	CS	1
0972948503	Gifted Trust	John Paul Allen	2003	Biting Dog Publications	CS	1
0380813815	Lamb : The Gospel According to Biff, Christ's Childhood Pal	Christopher Moore	2003	Perennial	CS	1
2070372294	Le Coq De Bruygre (Folio Ser; No. 1229))	Tournier	1987	Distribooks Inc	CS	1
2264030542	Retour ?? Brooklyn	Hubert Selby	1999	Editions 10/18	CS	1
0030615321	Ask for May, Settle for June (A Doonesbury book)	G. B. Trudeau	1982	Henry Holt &amp; Co	CS	1
0836217632	The Curse of Madame C : A Far Side Collection	Gary Larson	1994	Andrews McMeel Publishing	CS	1
0140099832	Lake Wobegon Days	Garrison Keillor	1990	Penguin/Puffin Mass Market (Mm)	CS	1
0385314744	Rush Limbaugh Is a Big Fat Idiot: And Other Observations	Al Franken	1996	Delacorte Press	CS	1
0316107417	Happy Trails	Berke Breathed	1990	Little Brown &amp; Co	CS	1
0894803700	14,000 Things to Be Happy About	Barbara Ann Kipfer	1990	Workman Publishing	CS	1
0449221164	In the Frame	Dick Francis	1993	Fawcett Books	CS	1
0553801031	The New Rabbi : A Congregation Searches for Its Leader	STEPHEN FRIED	2002	Bantam	CS	1
0590457225	Dealing With Dragons (Enchanted Forest Chronicles (Paperback))	Patricia C. Wrede	1992	Scholastic	CS	1
0316929190	All Too Human : A Political Education	George Stephanopoulos	1999	Little, Brown	CS	1
0553052845	Rubyfruit Jungle	Rita Mae Brown	1988	Bantam Dell Pub Group	CS	1
0140390693	Little Women (Penguin Classics)	Louisa May Alcott	1989	Penguin Books	CS	1
0439404371	The Thief Lord	Cornelia Funke	2002	Scholastic	CS	1
0939766027	Fantastic Four Illustrated Books	Stan Lee	1982	Marvel Books	CS	1
0679741011	Sex, Art, and American Culture: Essays	Camille Paglia	1992	Vintage Books USA	CS	1
0345307674	Return of the Jedi (Star Wars)	James Kahn	1983	Del Rey Books	CS	1
0425071421	Stranger in a Strange Land	Robert A. Heinlein	1984	Berkley Publishing Group	CS	1
0345297687	Ship Who Sang	Anne McCaffrey	1979	Del Rey Books	CS	1
0766607119	Little Women (Treasury of Illustrated Classics)	Louisa May Alcott	2003	Modern Publishing	CS	1
1573225789	The Color of Water: A Black Man's Tribute to His White Mother	James McBride	1997	Riverhead Books	CS	1
0380754843	Wayside School is Falling Down	Louis Sachar	1990	HarperTrophy	CS	1
0345368940	The Dolphins of Pern	Anne McCaffrey	1994	Ballantine Books	CS	1
0345331605	Dragonsdawn	Anne McCaffrey	1988	Ballantine Books	CS	1
0425050807	Beneath an Opal Moon	Eric Van Lustbader	1982	Berkley Publishing Group	CS	1
044100962X	Myth-Ion Improbable (Myth Books)	Robert Asprin	2002	Ace Books	CS	1
0553296981	Anne Frank: The Diary of a Young Girl	ANNE FRANK	1993	Bantam	CS	1
1895383129	Kriya Yoga Sutras of Patanjali and the Siddhas	Georg Feverstein	2001	Kriya Yoga Publications	CS	1
0375724575	The Family Orchard	Nomi Eve	2001	Vintage Books USA	CS	1
067163884X	THIS HALLOWED GRND	Bruce Catton	1986	Pocket	CS	1
0553140434	Miracle Worker	William Gibson	1981	Bantam Books	CS	1
0029087104	HISTORY OF THE SOUTHERN CONFEDERACY	Clement Eaton	1965	Free Press	CS	1
0425050750	War of the Worlds	H. G. Wells	1981	Berkley Publishing Group	CS	1
0345285549	Elfstones of Shannara	Terry Brooks	1990	Del Rey Books	CS	1
0345290240	Sword of Shannara	Terry Brooks	1980	Ballantine Books	CS	1
0345301870	Ogre, Ogre	Piers Anthony	1982	Del Rey Books	CS	1
0451169530	The Stand: Complete and Uncut	Stephen King	1991	Signet Book	CS	1
067168390X	Lonesome Dove	Larry McMurtry	1988	Pocket	CS	1
0385335881	Shopaholic Takes Manhattan (Summer Display Opportunity)	Sophie Kinsella	2002	Delta	CS	1
0385335482	Confessions of a Shopaholic (Summer Display Opportunity)	SOPHIE KINSELLA	2001	Delta	CS	1
0553258001	The Cider House Rules	John Irving	1986	Bantam Books	CS	1
0671679627	PRIME TIME : PRIME TIME	Judy Collins	1989	Pocket	CS	1
0375704043	Uncle Tungsten: Memories of a Chemical Boyhood	Oliver W. Sacks	2002	Vintage Books USA	CS	1
0373871279	Family At Last (Love Inspired (Numbered))	Carolyne Aarsen	2000	Steeple Hill	CS	1
0373484070	Sons of Texas : Callaway Country	Annette Broadrick	2000	Silhouette	CS	1
0805063889	Nickel and Dimed: On (Not) Getting By in America	Barbara Ehrenreich	2001	Metropolitan Books	CS	1
068986020X	Gingerbread	Rachel Cohn	2003	Simon Pulse	CS	1
0671568809	Strange Memories The Nancy Drew Files 122 (Nancy Drew Files (Paperback))	Carolyn Keene	1997	Simon Pulse	CS	1
1573228567	My Grandfathers Blessings : Stories of Strength, Refuge, and Belonging	Rachel Naomi Remen M.D.	2001	Riverhead Books	CS	1
0553582658	Summer Light	Luanne Rice	2002	Bantam Books	CS	1
051513399X	Smoke in Mirrors	Jayne Ann Krentz	2002	Jove Books	CS	1
0373218400	Table For Two	Nora Roberts	2002	Silhouette	CS	1
0449217868	Winter Wedding	Joan Smith	1990	Fawcett Books	CS	1
0671573020	Divining Women (Ay Spoken Word - Gibbons)	Kaye Gibbons	2004	Audioworks	CS	1
0517006456	Eve's Rib	Bryn Chandler	1988	Random House Inc	CS	1
0786867086	In Search of America	Tod Brewster	2002	Hyperion	CS	1
1569471800	The Distance Between	Eliza Osborne	2000	Soho Press	CS	1
0374216495	The Museum Guard	Howard Norman	1998	Farrar Straus Giroux	CS	1
0312274572	No One Thinks of Greenland	John Griesemer	2001	Picador USA	CS	1
0316825336	Evening News: A Novel	Marly A. Swick	1999	Little Brown &amp; Co	CS	1
0871137631	Having Everything	John L'Heureux	1999	Pub Group West	CS	1
0679419152	Nothin' but Good Times Ahead	Molly Ivins	1993	Random House Inc	CS	1
0060192895	Hunting Badger	Tony Hillerman	1999	HarperCollins Publishers	CS	1
0826308791	The Education of Little Tree (A Zia Book)	Forrest Carter	1986	University of New Mexico Press	CS	1
0140259198	The Island of the Day Before	Umberto Eco	1996	Penguin Books	CS	1
0345435249	Darwin's Radio	Greg Bear	2000	Ballantine Books	CS	1
0441003257	Good Omens	Neil Gaiman	1996	Ace Books	CS	1
8850200005	Il Dio Delle Piccole Cose	Arundhati Roy	2002	Distribooks Inc	CS	1
0451202503	The Songcatcher: A Ballad Novel	Sharyn McCrumb	2002	Signet Book	CS	1
0446606812	Message in a Bottle	Nicholas Sparks	1999	Warner Vision	CS	1
0671028375	Fatal Voyage	Kathy Reichs	2002	Pocket	CS	1
0451181468	Praying for Sleep	Jeffery Deaver	1995	Signet Book	CS	1
0399149759	Flashback	Nevada Barr	2003	Putnam Publishing Group	CS	1
0345384733	Red Square	Martin Cruz Smith	1993	Ballantine Books	CS	1
0671759361	Pearl in the Mist (Landry)	V.C. Andrews	1994	Pocket	CS	1
0830724982	Knockin' at Heaven's Door	Stephen Hill	1999	Regal Books	CS	1
0399146008	Shock	Robin Cook	2001	G. P. Putnam's Sons	CS	1
3442720001	Das Halsband der Taube.	Ernst W. Heine	1996	btb	CS	1
0515132632	Isle of Lies	Donna Fletcher	2002	Jove Books	CS	1
044990671X	Bronze Mirror	Jeanne Larsen	1992	Ballantine Books	CS	1
0688124402	Doll's Eyes	Bari Wood	1993	William Morrow &amp; Company	CS	1
0929587081	Men and Brethren	James Gould Cozzens	1989	Elephant Paperbacks	CS	1
155970117X	My Father, His Son	Reidar Jonsson	1991	Little Brown &amp; Co	CS	1
0688105408	Starlings Laughing: A Memoir of Africa	June Vendall Clark	1991	Harpercollins	CS	1
0871130297	The God of Mirrors	Robert Reilly	1986	Atlantic Monthly Press	CS	1
0440500095	Unassigned Territory	Kem Nunn	1988	Bantam Dell Pub Group	CS	1
1570362084	The Best of Larry King Live: The Greatest Interviews	Larry King	1995	Turner Pub	CS	1
0060930535	The Poisonwood Bible: A Novel	Barbara Kingsolver	1999	Perennial	CS	1
0375702709	A Lesson Before Dying (Vintage Contemporaries (Paperback))	Ernest J. Gaines	1997	Vintage Books USA	CS	1
044990928X	Operating Instructions: A Journal of My Son's First Year	Anne Lamott	1994	Ballantine Books	CS	1
0671038184	Jewel	Bret Lott	1999	Washington Square Press	CS	1
0060916508	Their Eyes Were Watching God: A Novel	Zora Neale Hurston	1990	Perennial	CS	1
0756401453	Wild Magic (Fool's Gold, Book 2)	Jude Fisher	2003	Daw Books	CS	1
0963270702	The Satanic Verses	Salman Rushdie	1992	Distributors	CS	1
0399242562	Shadowmancer	G. P. Taylor	2004	Putnam Publishing Group	CS	1
0552996009	Notes From a Small Planet	Bill Bryson	0	Bantam Doubleday Dell	CS	1
0708881297	DINOSAUR PLANET 2 SURVIVORS	ANNE MCCAFFREY	1996	Time Warner Books UK	CS	1
0142000663	The Grapes of Wrath: John Steinbeck Centennial Edition (1902-2002)	John Steinbeck	2002	Penguin Books	CS	1
0590542443	The Amber Spyglass (His Dark Materials, Book 3)	Philip Pullman	2000	Scholastic Press	CS	1
0590112899	The Subtle Knife (His Dark Materials, Book 2)	Philip Pullman	1998	Scholastic Point	CS	1
0590660543	Northern Lights (His Dark Materials S.)	Philip Pullman	1998	Scholastic Point	CS	1
0345361792	A Prayer for Owen Meany	John Irving	1990	Ballantine Books	CS	1
0552999512	Away from It All	Judy Astley	2003	Trafalgar Square	CS	1
041619513X	Winnie-The-Pooh on Management and Problem Solving	Roger E. Allen	1998	Routledge	CS	1
0855030224	An ABC for You and Me	Margaret Tempest	0	The Medici Society Ltd	CS	1
0861638522	Popular Reward: the Brave Toy Soldier: And Other Stories (Enid Blyton's Popular Rewards Series VII)	Enid Blyton	1996	Award Publications	CS	1
0575073314	Shadowheart : Legends of the Raven (Legends of the Raven)	James Barclay	2003	Gollancz	CS	1
0575073004	Nightchild (Gollancz SF S.)	James Barclay	2002	Gollancz	CS	1
0394404289	The Prophet	Kahlil Gibran	1973	Alfred A. Knopf	CS	1
000636988X	How Not to Be a Perfect Mother: The Crafty Mother's Guide to a Quiet Life (How Not to)	Libby Purves	1986	HarperCollins Publishers	CS	1
1578562333	No Eye Can See (Kirkpatrick, Jane, Kinship and Courage Historical Series, Bk. 2.)	JANE KIRKPATRICK	2001	WaterBrook Press	CS	1
0345458915	The Sinner	TESS GERRITSEN	2003	Ballantine Books	CS	1
038531258X	Cold Sassy Tree	Olive Ann Burns	1986	Delta	CS	1
006092988X	A Tree Grows in Brooklyn	Betty Smith	1998	Perennial	CS	1
0140317937	The Neverending Story	Michael Ende	1985	Penguin USA	CS	1
0743225406	The Shipping News : A Novel	Annie Proulx	2001	Scribner	CS	1
0553256696	Hiding Place	Corrie Ten Boom	1984	Bantam Books	CS	1
0785263780	Only The River Runs Free : A Novel (Galway Chronicles (Paperback))	Bodie Thoene	2003	WestBow Press	CS	1
0802433243	Only the Wind Remembers	Marlo Schalesky	2003	Moody Publishers	CS	1
0375413081	True Notebooks (Alex Awards (Awards))	MARK SALZMAN	2003	Knopf	CS	1
1400034779	The No. 1 Ladies' Detective Agency (Today Show Book Club #8)	Alexander McCall Smith	2003	Anchor	CS	1
038533303X	Driving Mr. Albert: A Trip Across America With Einstein's Brain	Michael Paterniti	2001	Delta	CS	1
0451163753	French Lieutenant's Woman	John Fowles	1996	Signet Book	CS	1
0440414520	The Clearing: A Mystery	Dorothy Reynolds Miller	1998	Yearling Books	CS	1
0786885688	Shopgirl	Steve Martin	2001	Hyperion	CS	1
0671880187	Kitchen	Banana Yoshimoto	1994	Washington Square Press	CS	1
1558506454	Museum of Science Book of Answers &amp; Questions	Ann Rae Jonas	1996	Adams Media Corp	CS	1
0895773538	How in the World?: A Fascinating Journey Through the World of Human Ingenuity	Readers Digest	1990	Readers Digest	CS	1
0385247745	The Power of Myth (Illustrated Edition)	Joseph Campbell	1988	Doubleday Books	CS	1
0385293542	Crescent City	Belva Plain	1984	Delacorte Press	CS	1
0802069347	Gibson's Student Guide to Western Canadian Universities	Dyanne Gibson	1993	University of Toronto Press	CS	1
0671721038	The New Hugo Winners, Vol. 2	Isaac Asimov	1991	Baen	CS	1
0671311891	My Teacher is an Alien	Bruce Coville	1997	Pocket Books	CS	1
0345387007	Tangle Box	TERRY BROOKS	1995	Del Rey	CS	1
037570504X	Breath, Eyes, Memory	Edwidge Danticat	1998	Vintage Books USA	CS	1
0767902521	A Walk in the Woods: Rediscovering America on the Appalachian Trail (Official Guides to the Appalachian Trail)	Bill Bryson	1999	Broadway Books	CS	1
0892967048	The Bottoms	Joe R. Lansdale	2000	Mysterious Press	CS	1
0553377868	The Flanders Panel	ARTURO PEREZ-REVERTE	1996	Bantam	CS	1
0472113658	Where No Gods Came (Michigan Literary Fiction Awards)	Sheila O'Connor	2003	UMP	CS	1
0609608444	The Devil in the White City : Murder, Magic, and Madness at the Fair That Changed America (Illinois)	ERIK LARSON	2003	Crown	CS	1
0670032425	The Adventures of Augie March	Saul Bellow	2003	Viking Books	CS	1
0915811332	Sacred Journey of the Peaceful Warrior	Dan Millman	1991	H.J. Kramer	CS	1
1558744606	Chicken Soup for the Mother's Soul (Chicken Soup for the Soul Series (Paper))	Jack Canfield	1997	Health Communications	CS	1
080410753X	The Kitchen God's Wife	Amy Tan	1992	Ivy Books	CS	1
0451526503	Adventures of Huckleberry Finn (Signet Classics (Paperback))	Mark Twain	1997	Signet Book	CS	1
0345325818	The Silmarillion	J.R.R. TOLKIEN	1985	Del Rey	CS	1
044023767X	Teen Angst? Naaah . . . A Quasi-autobiography	Ned Vizzini	2002	Laurel-Leaf Books	CS	1
014131088X	Speak	Laurie Halse Anderson	2001	Speak	CS	1
043909013X	Kerosene	Chris Wooding	2002	Push	CS	1
0140244824	Songs in Ordinary Time (Oprah's Book Club (Paperback))	Mary McGarry Morris	1996	Penguin Books	CS	1
155643068X	Exploring Inner and Outer Space: A Scientist's Perspective on Personal and Planetary Transformation	Brian O'Leary	1989	North Atlantic Books	CS	1
096478260X	Miracle in the Void: Free Energy, Ufos and Other Scientific Revelations	Brian O'Leary	1996	Kamapua'a Press	CS	1
155643152X	The Second Coming of Science: An Intimate Report on the New Science	Brian O'Leary	1992	North Atlantic Books	CS	1
0553346768	Synchronicity: The Bridge Between Matter and Mind	F. David Peat	1988	Bantam	CS	1
0884043142	L. Ron Hubbard Presents Writers of the Future (L. Ron Hubbard Presents Writers of the Future)	L. Ron Hubbard	1988	Bridge Publications	CS	1
0743221990	The Stone Monkey : A Lincoln Rhyme Novel	Jeffery Deaver	2002	Simon &amp; Schuster	CS	1
0312983212	Saucer	Stephen Coonts	2003	St. Martin's Paperbacks	CS	1
0553486411	Clones (Star Wars: Galaxy of Fear, Book 11)	JOHN WHITMAN	1998	Skylark	CS	1
3478088534	Jetzt will ichs wirklich wissen. Mit mentaler Powertechnik Ziele erreichen.	Peter Kummer	2002	Moderne Verlagsges. Mvg	CS	1
3821807059	Herr Lehmann. Ein Roman.	Sven Regener	2001	Eichborn	CS	1
0865532168	Arnold: An Unauthorized Biography	Wendy Leigh	1990	McGraw-Hill	CS	1
059040640X	Freedom Train: The Story of Harriet Tubman	Dorothy Sterling	1987	Scholastic	CS	1
1566197155	Little Princess	Frances Hodgson Burnett	0	Barnes Noble Books	CS	1
0805210318	Light on Yoga: Yoga Dipika	B. K. S. Iyengar	1995	Schocken Books	CS	1
031227999X	Emotionally Weird: A Novel	Kate Atkinson	2001	Picador USA	CS	1
0385508417	Skipping Christmas	JOHN GRISHAM	2002	Doubleday	CS	1
0385510438	The Last Juror	John Grisham	2004	Doubleday	CS	1
0848705459	Cooking Light	Susan M. McIntosh	1983	Leisure Arts	CS	1
0380723638	Ill Wind (Anna Pigeon Mysteries (Paperback))	Nevada Barr	1997	Avon Books	CS	1
0718001044	Nelson's Bedtime Bible Stories : 150 Passages from the International Children's Bible	Paul Gross	2002	Nelson Bibles	CS	1
0307132668	Bye, Bye, Butterfree (Pokemon Adventure (Golden Numbered))	Diane Muldrow	1999	Golden Books	CS	1
0812515722	American Gothic	Robert Bloch	1987	Tor Books (Mm)	CS	1
0373169876	My Big Fake Green-Card Wedding (Harlequin American Romance, 987)	Mollie Molay	2003	Harlequin	CS	1
0890842795	English Handbook for Christian Schools	Grace Colling	2001	Bob Jones Univ Pr	CS	1
0385324057	Summer Sisters	Judy Blume	1998	Delacorte Press	CS	1
9505470010	Fahrenheit 451 / Fahrenheit 451	Ray Bradbury	1998	Minotauro	CS	1
0609602535	The Overseer	Jonathan Rabb	1998	Random House Inc	CS	1
0425185710	Valhalla Rising (Dirk Pitt Adventures (Paperback))	Clive Cussler	2002	Berkley Publishing Group	CS	1
0061030651	U.S.S. Seawolf	Patrick Robinson	2001	HarperTorch	CS	1
0425178773	Day of Reckoning	Jack Higgins	2001	Berkley Publishing Group	CS	1
0553575619	Raptor Red	ROBERT T. BAKKER	1996	Bantam	CS	1
0671578391	The Dracula Tape	Fred Saberhagen	1999	Baen	CS	1
0425095584	Cold Sea Rising	Richard Moran	1987	Berkley Pub Group	CS	1
0451409086	Threat Vector	Michael Dimercurio	2000	Onyx Books	CS	1
031298250X	America : A Jake Grafton Novel (A Jake Grafton Novel)	Stephen Coonts	2002	St. Martin's Paperbacks	CS	1
006109594X	Nimitz Class	Patrick Robinson	1998	HarperTorch	CS	1
0671527215	Hitchhikers's Guide to the Galaxy	Douglas Adams	1984	Pocket	CS	1
0486203077	Tales of Terror and the Supernatural	Wilkie Collins	1972	Dover Publications	CS	1
2894850743	Un retour simple: Roman	Raymond Cloutier	1998	Lanctôt éditeur	CS	1
0671522817	Braveheart	Randall Wallace	1995	Pocket	CS	1
0618074716	The Hallelujah Side	Rhoda Huffey	2000	Mariner Books	CS	1
1400062888	Obliviously On He Sails : The Bush Administration in Rhyme	CALVIN TRILLIN	2004	Random House	CS	1
0618045996	Riding the Bus with My Sister: A True Life Journey	Rachel Simon	2002	Houghton Mifflin Company	CS	1
0312303033	Perfect Skin: A Novel	Nick Earls	2002	St. Martin's Press	CS	1
1931520038	The Mount: A Novel	Carol Emshwiller	2002	Small Beer Press	CS	1
0671318314	Callahan's Lady	Spider Robinson	2001	Baen	CS	1
0553377876	Half Asleep in Frog Pajamas	Tom Robbins	1995	Bantam	CS	1
1558612815	Allegra Maud Goldman	Edith Konecky	2001	Feminist Press	CS	1
014025448X	At Home in Mitford (The Mitford Years)	Jan Karon	1996	Viking Books	CS	1
0060934417	Bel Canto: A Novel	Ann Patchett	2002	Perennial	CS	1
0671793489	All Around the Town	Mary Higgins Clark	1993	Pocket Star	CS	1
0174434642	Othello (3rd Series)	William Shakespeare	1996	Thomas Nelson Publishers	CS	1
0679772677	A Civil Action	JONATHAN HARR	1996	Vintage	CS	1
0312983824	Faking It	Jennifer Crusie	2003	St. Martin's Paperbacks	CS	1
0449149676	On Mystic Lake	Kristin Hannah	2000	Ballantine Books	CS	1
0449006344	Angel Falls	KRISTIN HANNAH	2001	Ballantine Books	CS	1
0553568183	Blue Moon	Luanne Rice	1994	Bantam Books	CS	1
0451191153	The Fountainhead	Ayn Rand	1996	New American Library	CS	1
0440224624	The Loop	Nicholas Evans	1999	Dell Publishing Company	CS	1
0451523067	Emma	Jane Austen	1994	New Amer Library Classics	CS	1
0743418174	Good in Bed	Jennifer Weiner	2002	Washington Square Press	CS	1
0451526295	Mansfield Park (Signet Classics (Paperback))	Jane Austen	1996	Signet Book	CS	1
0440214424	Out of Sight	Elmore Leonard	1998	Dell	CS	1
0451187903	Sense and Sensibility	Jane Austen	1995	Signet Book	CS	1
0385491050	Surfacing	MARGARET ATWOOD	1998	Anchor	CS	1
0671036505	The Vineyard	Barbara Delinsky	2001	Pocket Books	CS	1
0553213504	The Count of Monte Cristo (Bantam Classics)	ALEXANDRE DUMAS	1984	Bantam	CS	1
0446605891	With Heart	Dorothy Garlock	1999	Warner Vision	CS	1
0394758285	The Big Sleep	Raymond Chandler	1992	Vintage Books USA	CS	1
0671004565	We'll Meet Again	Mary Higgins Clark	2000	Pocket	CS	1
0345370805	How to Make an American Quilt	Whitney Otto	1992	Ballantine Books	CS	1
0375703055	Ellen Foster	Kaye Gibbons	1997	Vintage Books	CS	1
0156006529	Where or When : A Novel	Anita Shreve	1999	Harvest Books	CS	1
0446673544	Sex &amp; the City	Candace Bushnell	1997	Warner Books	CS	1
0140256369	Of Love and Other Demons (Penguin Great Books of the 20th Century)	Gabriel Garcia Marquez	1996	Penguin Books	CS	1
0312243022	The Hours : A Novel	Michael Cunningham	2000	Picador	CS	1
0316789844	Resistance : A Novel	Anita Shreve	1997	Back Bay Books	CS	1
0679761837	A Natural History of Love	Diane Ackerman	1995	Vintage Books USA	CS	1
0385490445	Alias Grace : A Novel	Margaret Atwood	1997	Anchor	CS	1
0380725398	Jamaica Inn	Daphne Du Maurier	1995	Avon	CS	1
0345316770	Almost Paradise	Susan Isaacs	1990	Ballantine Books	CS	1
0375700757	Cold Mountain : A Novel	CHARLES FRAZIER	1998	Vintage	CS	1
0070212570	Fried Green Tomatoes at the Whistle Stop Cafe	Fannie Flagg	1989	McGraw-Hill	CS	1
0385480016	Bird by Bird: Some Instructions on Writing and Life	Anne Lamott	1995	Anchor	CS	1
0061098361	Circle of Three: A Novel	Patricia Gaffney	2001	HarperTorch	CS	1
0061093092	Lily White	Susan Isaacs	1997	HarperTorch	CS	1
0821758950	Cha Cha Cha	Jane Heller	1998	Kensington Publishing Corp.	CS	1
0679729917	The Best of Roald Dahl	Roald Dahl	1990	Vintage Books USA	CS	1
0451411013	The Grave Maurice (Richard Jury Novels)	Martha Grimes	2003	Onyx Books	CS	1
0446611239	The Cabinet of Curiosities	Douglas Preston	2003	Warner Books	CS	1
0553580078	The Years of Rice and Salt	Kim Stanley Robinson	2003	Spectra Books	CS	1
0425189414	Midnight Runner	Jack Higgins	2003	Berkley Publishing Group	CS	1
0812909372	On language	William Safire	1980	Times Books	CS	1
0451410912	A Killing Gift	Leslie Glass	2003	Onyx Books	CS	1
8481301132	El Gran Gatsby	F.Scott Fitzgerald	2001	Colleccion Millenium	CS	1
0316781266	The Last Time They Met : A Novel	Anita Shreve	2002	Back Bay Books	CS	1
0486280616	Adventures of Huckleberry Finn (Dover Thrift Editions)	Mark Twain	1994	Dover Publications	CS	1
0743405978	Bless the Child	Cathy Cash Spellman	2000	Pocket	CS	1
0671032658	The Green Mile	Stephen King	1999	Pocket	CS	1
0446607835	Somebody to Love? : A Rock-and-Roll Memoir	Grace Slick	1999	Warner Books	CS	1
0451402103	Bitter Blood: A True Story of Southern Family Pride, Madness, and Multiple Murder	Jerry Bledsoe	1997	Onyx Books	CS	1
0373250223	Name &amp; Address Withheld (Red Dress Ink (Paperback))	Jane Sigaloff	2002	Red Dress Ink	CS	1
0380817683	Rachel's Holiday	Marian Keyes	2001	Avon Books	CS	1
0671701053	Thing of Beauty	Stephen Fried	1994	Pocket	CS	1
0671000381	COURTNEY LOVE: THE QUEEN OF NOISE	Melissa Rossi	1996	Pocket	CS	1
006101253X	Sinners	Jackie Collins	1997	HarperTorch	CS	1
0671689231	Little Girl Lost	Drew Barrymore	1991	Pocket	CS	1
0380814021	The Princess Diaries	Meg Cabot	2001	HarperTrophy	CS	1
0373711026	North Country Man	Carrie Alexander	2002	Harlequin	CS	1
0373710992	The Farmer's Wife	Lori Handeland	2002	Harlequin	CS	1
0373711107	The Comeback Girl (Those Sullivan Sisters)	Debra Salonen	2003	Harlequin	CS	1
0440217806	Secret Ceremonies: A Mormon Woman's Intimate Diary of Marriage and Beyond	Deborah Laake	1994	Dell Publishing Company	CS	1
0373711123	Another Man's Wife	Rebecca Winters	2003	Harlequin	CS	1
0373711115	Sarah's Baby (Koomera Crossing)	Margaret Way	2003	Harlequin	CS	1
0373711131	Little Girl Lost	Marisa Carroll	2003	Harlequin	CS	1
0061098795	The Wailing Wind	Tony Hillerman	2003	HarperTorch	CS	1
0791423549	Native American Postcolonial Psychology (Suny Series in Transpersonal and Humanistic Psychology)	Eduardo Duran	1995	State University of New York Press	CS	1
0375725784	A Heartbreaking Work of Staggering Genius	Dave Eggers	2001	Vintage Books USA	CS	1
0465016146	The Mystery of Capital: Why Capitalism Triumphs in the West and Fails Everywhere Else	Hernando De Soto	2000	Basic Books	CS	1
0465016103	The Other Path: The Economic Answer to Terrorism	Hernando De Soto	2002	Perseus Books Group	CS	1
0373226519	In The Blink Of An Eye (The Taylor Clan) (Harlequin Intrigue, No. 651)	Julie Miller	2002	Harlequin	CS	1
0380012774	The Importance of Being Earnest	Oscar Wilde	1976	Avon	CS	1
225313922X	Les Thanatonautes	Bernard Werber	1996	LGF	CS	1
0142004030	Lost in a Good Book (Thursday Next Novels (Penguin Books))	Jasper Fforde	2004	Penguin Books	CS	1
0452281784	Bad Heir Day	Wendy Holden	2001	Plume Books	CS	1
0375704558	Charlotte Gray	Sebastian Faulks	2000	Vintage Books USA	CS	1
038533656X	Apocalipstick	SUE MARGOLIS	2003	Delta	CS	1
0743230213	Harem: A Novel	Dora Levy Mossanen	2002	Touchstone	CS	1
0345436911	The Dress Lodger (Ballantine Reader's Circle)	Sheri Holman	2001	Ballantine Books	CS	1
0452284481	Le Divorce (William Abrahams Book)	Diane Johnson	2003	Plume Books	CS	1
0802135196	Valley of the Dolls: A Novel	Jacqueline Susann	1997	Grove Press	CS	1
0440217520	Tunnel Vision (V.I. Warshawski Novels (Paperback))	Sara Paretsky	1995	Dell	CS	1
0373834985	Comfortable Wife	Stephanie Laurens	2002	Harlequin	CS	1
0679450548	I Was Amelia Earhart	Jane Mendelsohn	1996	Random House Inc	CS	1
0451135555	Summer Harvest	Madge Swindells	1985	Signet Book	CS	1
0345339703	The Fellowship of the Ring (The Lord of the Rings, Part 1)	J.R.R. TOLKIEN	1986	Del Rey	CS	1
038039586X	Watership Down	Richard George Adams	1975	Harpercollins	CS	1
0670030643	The Eyre Affair (Alex Awards (Awards))	Jasper Fforde	2002	Viking Books	CS	1
0060929596	As Nature Made Him : The Boy Who Was Raised as a Girl	John Colapinto	2001	Perennial	CS	1
3499232871	Herzsprung	Ildiko Kurthy	2003	Distribooks Inc	CS	1
0374516901	Basin and Range	John McPhee	1982	Noonday Press	CS	1
0440131480	Breakfast of Champions	Kurt Vonnegut	1991	Dell Publishing Company	CS	1
0609600745	The Art of Doing Nothing: Simple Ways to Make Time for Yourself	Veronique Vienne	1998	Clarkson N Potter Publishers	CS	1
0375707425	Embers	SANDOR MARAI	2002	Vintage	CS	1
3453151933	Tom Clancys Power Plays 2. Tigerjagd.	Tom Clancy	1999	Heyne	CS	1
0231105592	The Garden of Ediacara	Mark A. S. McMenamin	2000	Columbia University Press	CS	1
0590317822	Just Plain Cat	Nancy K Robinson	1981	Scholastic Inc	CS	1
014056232X	Way Out West Lives a Coyote Named Frank (Picture Puffins)	Jillian Lund	1997	Puffin Books	CS	1
0590447319	In My Father's House (Point)	Ann Rinaldi	1996	Scholastic	CS	1
0440940001	Island of the Blue Dolphins (Laurel Leaf Books)	Scott O'Dell	1978	Laure Leaf	CS	1
0440401119	How to Fight a Girl	THOMAS ROCKWELL	1988	Yearling	CS	1
0440203155	Romantic Obsessions and Humiliations of Annie Sehlmeier	Louise Plummer	1989	Laurel-Leaf Books	CS	1
0812565959	Shadow of the Hegemon (Ender Wiggins Saga (Paperback))	Orson Scott Card	2001	Tor Books	CS	1
034536628X	Magic Casement (Man of His Word)	Dave Duncan	1990	Del Rey Books	CS	1
0880387483	Tantras (Forgotten Realms: Avatar Trilogy, Book 2)	Richard Awlinson	1989	Wizards of the Coast	CS	1
0880387300	Shadowdale (Forgotten Realms: Avatar Trilogy, Book One)	Scott Ciencin	1989	Wizards of the Coast	CS	1
0425163385	The Night Crew	John Sandford	2004	Berkley Publishing Group	CS	1
0743444051	CSI: Sin City	Max Allan Collins	2002	Pocket	CS	1
0061056103	Blackmantle (Keltiad)	Patricia Kennealy-Morrison	1998	Eos	CS	1
0671042262	The Blue Nowhere : A Novel	Jeffery Deaver	2002	Pocket	CS	1
0425157539	Sudden Prey	John Sandford	1997	Berkley Publishing Group	CS	1
0553585681	Always a Thief	Kay Hooper	2003	Bantam Books	CS	1
0553585118	Once a Thief	Kay Hooper	2002	Bantam Books	CS	1
0886777690	A Thousand Words for Stranger (Daw Book Collectors)	Julie E. Czerneda	1997	Daw Books	CS	1
0743212002	Deck the Halls	Mary Higgins Clark	2000	Simon &amp; Schuster	CS	1
3426650754	Der Mann, der's wert ist.	Eva Heller	1994	Droemersche Verlagsanstalt Th. Knaur Nachf., GmbH &amp; Co.	CS	1
1854877178	Come Home Forever	Jan McDaniel	1997	Scarlet Books	CS	1
0380803526	The Renegades: Cole (Renegades)	Genell Dellin	1999	Avon	CS	1
0373152655	Christmas Miracles	Betty Neels	1997	Harlequin	CS	1
0451404033	Fires in the Mist	Barbara Dolan	1994	New Amer Library (Mm)	CS	1
1583140352	Return to Love (Arabesque)	Viveca Carlysle	1999	Bet Books	CS	1
1854879073	The Marriage Plan	Judy Jackson	1997	Scarlet Books	CS	1
0821728326	The Eagle and the Dove	Lewis Orde	1989	Zebra Books	CS	1
037348397X	The Donovan Legacy	Nora Roberts	1999	Harlequin	CS	1
0380773155	It Happened to Nancy : By an Anonymous Teenager, A True Story from Her Diary (Confident Collector)	Beatrice Sparks	1994	Avon	CS	1
3404100263	Die Nadel	Ken Follett	1980	Gustav Lubbe Verlag GmbH	CS	1
0679731148	A Year in Provence	Peter Mayle	1991	Vintage Books USA	CS	1
2070417700	Deus Irae	Philip Kindred Dick	2001	Gallimard	CS	1
2070360075	Le Vieil Homme et la Mer	Ernest Hemingway	1972	Gallimard	CS	1
0786889373	The Big Picture	Douglas Kennedy	1998	Warner Books (Mm)	CS	1
2207245810	Radio libre Albemuth	Philip Kindred Dick	1998	Deno??«l	CS	1
2207250474	Siva	Philip K. Dick	2000	Deno??«l	CS	1
2290331406	Dr. Bloodmoney	Philip K. Dick	2002	J'ai lu	CS	1
2070426815	L'oeil de la sibylle	Dick	2003	Gallimard	CS	1
2290305251	A rebrousse-temps	Philip K. Dick	1999	J'ai lu	CS	1
2070364283	La Perle	John Steinbeck	1973	Gallimard	CS	1
2266128566	Le Meilleur des mondes	Aldous Huxley	2002	Pocket	CS	1
2070363104	Histoires Extraordinaires	Edgar Allan Poe	0	Gallimard French	CS	1
2253152277	V??©ronika d??©cide de mourir	Paulo Coelho	2002	LGF	CS	1
2207252000	La Maison des feuilles	Mark Z. Danielewski	2002	Deno??«l	CS	1
2253170453	Risque mortel	Robin Cook	1998	LGF	CS	1
2723409821	Balade au bout du monde, tome 4 : La pierre de folie	Laurent Vicomte	1993	Gl??©nat	CS	1
2070415686	Le Guide galactique, tome 1	Jean Bonnefoy	2000	Gallimard	CS	1
2258036992	La porte obscure	Philip K. (Philip Kindred) Dick	1994	Presses de la Cit??©	CS	1
2207251756	Nouvelles : tome 2, 1953-1981	Philip Kindred Dick	2000	Deno??«l	CS	1
2266000489	La Nuit Des Temps	Rene Barjavel	0	Presses De La Cite French	CS	1
2070360423	LA Peste (Folio Series: No. 42)	Albert Camus	1985	Distribooks	CS	1
0394822862	Bears in the Night (Bright &amp; Early Books)	Stan Berenstain	1971	Random House	CS	1
0874493803	A First Book of Shapes (Preschool Dinosaur Playhouse)	A. J. Wood	1988	Modern Publishing	CS	1
1569870942	Edgar the Lion Who Would Be a Good King	Sunny Griffin	1993	Landoll	CS	1
1579730272	The Not-So-Perfect Picnic	Disney Enterprises Inc	1998	Advance Publishers LLC	CS	1
0307177092	Peters Welcom Tell a Tale Book	Maida Silverman	0	Golden Books	CS	1
2253004898	Guerre De Troie N'Aura Pas Lieu	Jean Giraudoux	2001	Distribooks Inc	CS	1
0812094271	Miro (Famous Artists)	Nicholas Ross	1995	Barron's Educational Series	CS	1
0380600129	The Indian in the Cupboard	Lynne Reid Banks	1999	HarperTrophy	CS	1
0451522389	The Time Machine and the Invisible Man	H. G. Wells	1984	Signet Classics	CS	1
0425169324	Sworn to Defend	Carolyn Wheat	1999	Berkley Publishing Group	CS	1
082176828X	What You Wish for	Fern Michaels	2001	Zebra Books	CS	1
0316693324	When the Wind Blows	James Patterson	1998	Replica Books	CS	1
0553283685	Hyperion	DAN SIMMONS	1990	Bantam	CS	1
1841215457	Dad Alert! (Orchard Red Apple S.)	Ros Stanley	2000	Orchard Books	CS	1
0064410358	No Survivors (Nightmare Room Thrillogy, 3)	R. L. Stine	2001	Avon Books	CS	1
0007108648	Whizzard (Tales of the Dark Forest S.)	Steve Barlow	2003	Trafalgar Square Books	CS	1
0064472930	Circle of Three #3: Second Sight (Circle of Three)	Isobel Bird	2001	Avon	CS	1
0590629824	The Capture (Animorphs (Paperback Numbered))	Katherine Applegate	1997	Scholastic	CS	1
0743412273	Pet Sematary	Stephen King	2001	Pocket	CS	1
8420725927	Lazarillo De Tormes (Biblioteca Didactica Anaya)	Anonimo	1998	Continental Book Company	CS	1
0140089586	The Second Rumpole Omnibus (Crime Monthly)	John Mortimer	1989	Penguin Books	CS	1
0316140651	Johnny Long Legs (Matt Christopher Sports Classics)	Matthew F Christopher	1988	Little, Brown	CS	1
1559277785	Full House	Janet Evanovich	2002	Audio Renaissance	CS	1
0345367898	Witching Hour (Lives of the Mayfair Witches)	Anne Rice	1991	Ballantine Books	CS	1
0205280854	Including Students with Special Needs: A Practical Guide for Classroom Teachers	Marilyn Penovich Friend	1998	Prentice Hall	CS	1
0553110721	House Harkonnen (Dune: House Trilogy, Book 2)	Brian Herbert	2000	Bantam Books	CS	1
1558534245	Sailing on the Ice: And Other Stories from the Old Squire's Farm	C. A. Stephens	1996	Thomas Nelson Inc	CS	1
0553580272	House Atreides (Dune: House Trilogy, Book 1)	Brian Herbert	2000	Spectra Books	CS	1
1560980087	Bertha Lum (American Printmakers)	Mary Evans O'Keefe Gravalos	1991	Smithsonian Inst Pr	CS	1
0679412271	Where the Suckers Moon: An Advertising Story	Randall Rothenberg	1994	Alfred A. Knopf	CS	1
0803281730	The Rocky Mountain Wonderland	Enos A. Mills	1991	Univ of Nebraska Pr	CS	1
0345396529	First King of Shannara	Terry Brooks	1996	Ballantine Books	CS	1
0440455332	Me and My Little Brain	JOHN FITZGERALD	1972	Yearling	CS	1
1860462995	The Swan: A Novel	Sebastiano Vassalli	1998	Harvill Press	CS	1
0679452281	Asylum	Patrick McGrath	1997	Random House Inc	CS	1
0811807150	Swimmer in the Secret Sea: Novella	William Kotzwinkle	1994	Chronicle Books Llc	CS	1
0393029190	And the Sea Will Tell	Vincent Bugliosi	1991	W W Norton &amp; Co Inc	CS	1
0385425686	Fishboy: A Ghost's Story	Mark Richard	1994	Anchor	CS	1
0312169655	Popcorn	Ben Elton	1997	Thomas Dunne Books	CS	1
0785324712	All New Great American Favorite Brand Name Cookbook	Ltd Editorial Staff Publication International	1997	Publications International	CS	1
0449912558	The Sparrow	MARY DORIA RUSSELL	1997	Fawcett Books	CS	1
0934257345	Glad Rags	MacDonald Harris	1991	Story Line Press	CS	1
0312205872	Slightly Chipped: Footnotes in Booklore	Lawrence Goldstone	1999	St Martins Pr	CS	1
0670867144	The 3,000 Mile Garden: An Exchange of Letters on Gardening, Food, and the Good Life	Leslie Land	1996	Viking Books	CS	1
0805051732	The Word "Desire"	Rikki Ducornet	1997	Henry Holt &amp; Company	CS	1
0449300021	Les Miserables	VICTOR HUGO	1982	Fawcett	CS	1
0684835983	Before I Say Good-Bye : A Novel	Mary Higgins Clark	2000	Simon &amp; Schuster	CS	1
0440226430	Summer Sisters	Judy Blume	1999	Dell Publishing Company	CS	1
0385721358	Look at Me	Jennifer Egan	2002	Anchor Books/Doubleday	CS	1
031231616X	I Capture the Castle	Dodie Smith	2003	St. Martin's Griffin	CS	1
0764504509	PowerPoint 2000 for Windows for Dummies	Doug Lowe	1999	For Dummies	CS	1
089480829X	What to Expect When You're Expecting (Revised Edition)	Arlene Eisenberg	1996	Workman Pub Co	CS	1
0767912233	Babyville	JANE GREEN	2003	Broadway	CS	1
0971453217	On Becoming Baby Wise: Parenting Your Pre Toddler 5-15 Months (On Becoming. . .)	Gary Ezzo	2001	Hawks Flight &amp; Association	CS	1
0971453209	On Becoming Baby Wise: The Classic Reference Guide Used by Over 1,000,000 Parents Worldwide	Gary Ezzo	2001	Hawks Flight &amp; Association	CS	1
0785268030	Starting Your Marriage Right &lt;i>what You Need To Know In The Early Years To Make It Last A Lifetime&lt;/i>	Dennis Rainey	2000	Nelson Books	CS	1
0743201736	The Motley Fool Investment Guide : How The Fool Beats Wall Streets Wise Men And How You Can Too	David Gardner	2001	Fireside	CS	1
0894805770	What to Expect the First Year	Arlene Eisenberg	1989	Workman Publishing	CS	1
0440177499	Snow Queen	Joan D. Vinge	1984	Bantam Doubleday Dell	CS	1
0553232053	Tea with the Black Dragon	R. A. MacAvoy	1983	Bantam Books	CS	1
0312269102	Tattoo Girl	Brooke Stevens	2001	St. Martin's Griffin	CS	1
0062502174	The Alchemist: A Fable About Following Your Dream	Paulo Coelho	1993	HarperSanFrancisco	CS	1
0688177751	Miss Julia Speaks Her Mind : A Novel	Ann B. Ross	2000	Perennial	CS	1
0345438329	Big Stone Gap: A Novel (Ballantine Reader's Circle)	Adriana Trigiani	2001	Ballantine Books	CS	1
0345401123	Your Blues Ain't Like Mine	BEBE MOORE CAMPBELL	1995	Ballantine Books	CS	1
1593160151	Use What You've Got, and Other Business Lessons I Learned from My Mom	Barbara Corcoran	2003	Listen &amp; Live Audio	CS	1
1593160127	Nina: Adolescence	Amy Hassinger	2003	Listen &amp; Live Audio	CS	1
0451209435	Fear of Flying	Erica Jong	2003	New American Library	CS	1
1551669501	Diamond Spur	Diana Palmer	2002	Mira	CS	1
0375707972	The Reader	Bernhard Schlink	1999	Vintage Books USA	CS	1
0618126988	The Silmarillion	J.R.R. Tolkien	2001	Houghton Mifflin	CS	1
0060094850	The Torn Skirt	Rebecca Godfrey	2002	Perennial	CS	1
0060192305	There's a Spiritual Solution to Every Problem	Wayne W. Dyer	2001	HarperCollins	CS	1
0142000361	The Florabama Ladies' Auxiliary &amp; Sewing Circle	Lois Battle	2002	Penguin Books	CS	1
0872860175	Howl and Other Poems (Pocket Poets)	Allen Ginsberg	1956	City Lights Publishers	CS	1
031219126X	Frankenstein: Complete, Authoritative Text With Biographical, Historical, and Cultural Contexts, Critical History, and Essays from Contemporary Critic ... tive (Case Studies in Contemporary Criticism)	Mary Wollstonecraft Shelley	2000	Bedford Books	CS	1
0020518609	Short Stories of Ernest Hemingway (A Scribner classic)	Ernest Hemingway	1987	Simon &amp; Schuster	CS	1
0345446860	Back When We Were Grownups : A Novel (Ballantine Reader's Circle)	ANNE TYLER	2002	Ballantine Books	CS	1
0446310492	To Kill a Mockingbird	Harper Lee	1985	Warner Books	CS	1
037348285X	Birds Bees And Babies 1994	Nora Roberts	1994	Silhouette	CS	1
0515090506	The Cat Who Played Brahms	Lilian Jackson Braun	1997	Jove Books	CS	1
0399145087	Black Notice	Patricia Daniels Cornwell	1999	Putnam Pub Group	CS	1
0812590244	Irish Eyes: A Nuala Anne McGrail Novel (Nuala Anne McGrail Novels (Paperback))	Andrew M. Greeley	2001	Forge	CS	1
0963641328	Totally Useless Office Skills: 75 Great Ways to Play at Work	Rick Davis	1997	Hobblebush Books	CS	1
1574551108	Catechism of the Catholic Church	Catholic Church	2000	USCCB	CS	1
0879739304	Father McBride's Family Catechism: Based on the Catechism of the Catholic Church	Alfred McBride	1997	Our Sunday Visitor	CS	1
0965712516	The Missionary's Catechism	Russell L. Ford	1998	US	CS	1
0670829943	The Enthusiasms of Roberston Davies	Robertson Davies	1990	Penguin USA	CS	1
0060192119	As Nature Made Him: The Boy Who Was Raised As a Girl	John Colapinto	2000	HarperCollins Publishers	CS	1
0836218256	Something Under the Bed Is Drooling	Bill Watterson	1988	Andrews McMeel Publishing	CS	1
0898707129	The War Against Population: The Economics and Ideology of Population Control	Jacqueline Kasun	1999	Ignatius Press	CS	1
0805420460	Mere Christianity	C. S. Lewis	2000	Broadman &amp; Holman Pub	CS	1
0140140352	Haroun and the Sea of Stories	Salman Rushdie	1991	Penguin Putnam~trade	CS	1
1575666529	Wedding Day Murder: A Lucy Stone Mystery (Meier, Leslie. Lucy Stone Mystery.)	Leslie Meier	2001	Kensington Publishing Corporation	CS	1
0312990456	One for the Money (A Stephanie Plum Novel)	Janet Evanovich	2003	St. Martin's Paperbacks	CS	1
0440221102	The Complete Book of Food Counts (Complete Book of Food Counts)	Corinne T. Netzer	1998	Dell	CS	1
0316969680	The Beach House	James Patterson	2002	Little, Brown	CS	1
8807015293	Bar sport duemila (I narratori/Feltrinelli)	Stefano Benni	1997	Feltrinelli	CS	1
881787017X	Senza Sangue	Alessandro Baricco	2002	Rizzoli Publications	CS	1
0449207463	Superior Women	Alice Adams	1993	Fawcett Books	CS	1
0689109865	The BOOK OF BEBB	Frederick Buechner	1979	Scribner	CS	1
3518368540	Homo Faber	Max Frisch	0	Distribooks Int'l+inc	CS	1
0312423209	Mason &amp; Dixon	Thomas Pynchon	2004	Picador	CS	1
0141180633	Vineland	Thomas Pynchon	1997	Penguin Books	CS	1
0140283382	Gravity's Rainbow	Thomas Pynchon	2000	Penguin Books	CS	1
0786248688	The Book of Illusions (Thorndike Americana)	Paul Auster	2003	Thorndike Press	CS	1
0773762078	Maiden of the Mist: A Legend of Niagara Falls	Veronika Martenova Charles	2001	Stoddart Kids	CS	1
0884041093	Self analysis: A simple self-help volume of tests and techniques based on the discoveries contained in dianetics	L. Ron Hubbard	1982	Bridge Publications	CS	1
0884040801	Self Analysis	Ron L. Hubbard	1982	Bridge Pubns	CS	1
0786887842	Rabbit-Proof Fence : The True Story of One of the Greatest Escapes of All Time	Doris Pilkington	2002	Miramax	CS	1
0450542912	Rain Uk	Stephen Gallagher	0	Trafalgar Square	CS	1
0192817264	Kidnapped and Catriona (World Classics)	Robert Louis Stevenson	1986	Oxford University Press	CS	1
0751522732	Shes Leaving Home	Edwina Currie	2001	Little Brown UK Ltd	CS	1
0091850401	South Seas Myths and Legends (Myths and Legends Series)	Donald A. Mackenzie	1996	Trafalgar Square	CS	1
1853260312	20,000 Leagues Under the Sea (Wordsworth Collection)	Jules Verne	1998	NTC/Contemporary Publishing Company	CS	1
0140016821	Cider With Rosie	Laurie Lee	1978	Penguin USA	CS	1
0440418569	The Amber Spyglass (His Dark Materials, Book 3)	PHILIP PULLMAN	2003	Yearling	CS	1
0786014210	Darkness	Sam Siciliano	2001	Kensington Publishing Corporation	CS	1
0441005667	Forever Peace (Remembering Tomorrow)	Joe Haldeman	1998	Ace Books	CS	1
0553259830	Battle Cry	Leon Uris	1982	Bantam Books	CS	1
0312965338	The Climb: Tragic Ambitions on Everest	Anatoli Boukreev	1998	St. Martin's Press	CS	1
1888740051	Climbing Mt. Shasta: Route 1, Avalanche Gulch	Steve Lewis	1996	Photografix	CS	1
0061008028	Fighter: The True Story of the Battle of Britain	Len Deighton	1994	Harper Mass Market Paperbacks (Mm)	CS	1
1931646384	Never Act Your Age: Play the Happy Childlike Role Well at Every Age	Dale L. Anderson	2002	Beaver's Pond Press	CS	1
0399501487	Lord of the Flies	William Gerald Golding	1959	Perigee Trade	CS	1
157566559X	The Biograph Girl	William J. Mann	2000	Kensington Publishing Corp.	CS	1
3423125551	Sofies Welt	Jostein Gaarder	1999	Deutscher Taschenbuch Verlag	CS	1
0060514949	Dead Ringer	Lisa Scottoline	2004	HarperTorch	CS	1
0425188361	Cerulean Sins: An Anita Blake, Vampire Hunter Novel	Laurell K. Hamilton	2003	Berkley Publishing Group	CS	1
0066210151	The Book of Shadows: A Novel	James Reese	2002	William Morrow	CS	1
0395177111	The Hobbit (Leatherette Collector's Edition)	J. R. R. Tolkien	1973	Houghton Mifflin Company	CS	1
0375411992	Blackwood Farm (The Vampire Chronicles)	Anne Rice	2002	Alfred A. Knopf	CS	1
0060287802	Judge Judy Sheindlin's Win or Lose by How You Choose	Judge Judy Sheindlin	2000	HarperCollins	CS	1
3442730066	Vishnus Tod.	Manil Suri	2002	Btb Bei Goldmann	CS	1
0394718968	Plays by and about Women	VICTORIA SULLIVAN	1974	Vintage	CS	1
0192820753	The New Oxford Book of Light Verse (Oxford paperbacks)	Kingsley Amis	1987	Oxford Univ Pr	CS	1
0671744003	AUTOBIOGRAPHY OF FBI SPECIAL AGENT DALE COOPER	Dale Cooper	1991	Pocket	CS	1
3596129389	Die Zauberfrau.	Hera Lind	1995	Fischer (Tb.), Frankfurt	CS	1
0915308789	The Graywolf Annual Two : Short Stories by Women (Graywolf Annual)	Scott Walker	1986	Graywolf Press	CS	1
3423620196	Theos Reise. Roman ??¼ber die Religionen der Welt.	Catherine Clement	2000	Dtv	CS	1
0743203313	The Blackwater Lightship: A Novel	Colm Toibin	2001	Scribner	CS	1
0425177173	Atlantis Found	Clive Cussler	2001	Berkley Publishing Group	CS	1
0425172554	Primary Target	Joe Weber	1999	Berkley Publishing Group	CS	1
0440224764	The Partner	John Grisham	1998	Dell Publishing Company	CS	1
0553572997	The Alienist	Caleb Carr	1995	Bantam Books	CS	1
034543076X	Manifold: Time (Manifold (Paperback))	Stephen Baxter	2000	Del Rey Books	CS	1
0380727501	Notes from a Small Island	Bill Bryson	1997	Perennial	CS	1
0312423799	Dry : A Memoir	Augusten Burroughs	2004	Picador	CS	1
0743249887	Welcome to Higby : A Novel	Mark Dunn	2003	Touchstone	CS	1
0316089745	The Wooden Nickel: A Novel	William Carpenter	2003	Back Bay Books	CS	1
037542217X	The Kalahari Typing School for Men : More from the No. 1 Ladies' Detective Agency	Alexander McCall Smith	2003	Pantheon	CS	1
0345440773	The Redemption of Althalus	David Eddings	2000	Del Rey	CS	1
0440208912	Harvest	BELVA PLAIN	1991	Dell	CS	1
0061093106	Red, White and Blue : A Novel	Susan Isaacs	1999	HarperTorch	CS	1
0373218192	Engaging The Enemy	Nora Roberts	2003	Silhouette	CS	1
0515120006	Holding the Dream (Dream Trilogy)	Nora Roberts	2001	Jove Books	CS	1
0515127396	The Cat Who Saw Stars (Cat Who... (Paperback))	Lilian Jackson Braun	2000	Jove Books	CS	1
0345433084	The Syndrome : A Thriller	John Case	2001	Ballantine Books	CS	1
0345416260	Pope Joan (Ballantine Reader's Circle)	Donna Woolfolk Cross	1996	Ballantine Books	CS	1
0385494785	Into Thin Air : A Personal Account of the Mt. Everest Disaster	JON KRAKAUER	1999	Anchor	CS	1
0385486804	Into the Wild	Jon Krakauer	1997	Anchor	CS	1
0385512104	The Curious Incident of the Dog in the Night-Time (Today Show Book Club #13)	Mark Haddon	2003	Doubleday	CS	1
1555973981	Baby B	Michael Ryan	2004	Graywolf Press	CS	1
0451180208	Material Witness	Robert K. Tanenbaum	1994	Signet Book	CS	1
089587198X	Great Bike Rides in and Around Winston-Salem	Judi Lawson Wallace	2000	John F. Blair Publisher	CS	1
0198811020	Metaphysical Lyrics Poems 17 Cen	Grierson	1997	Oxford University Press	CS	1
0525237704	World According to Garp: A Novel	John Irving	1978	Penguin USA	CS	1
039914255X	Eat Right for Your Type	Peter J. D'Adamo	1996	G. P. Putnam's Sons	CS	1
0340649763	Dancing at the Victory Cafe: A Novel with Recipes	Helene Wiggin	1995	Hodder &amp; Stoughton General Division	CS	1
0440236673	The Brethren	John Grisham	2000	Island	CS	1
0553295071	Sliver: A Novel	Ira Levin	1993	Bantam Books	CS	1
0316291161	The French Lieutenant's Woman (French Lieutenant's Woman)	John Fowles	1998	Back Bay Books	CS	1
0449208397	If Life Is a Bowl of Cherries What Am I Doing in the Pits	Erma Bombeck	1990	Fawcett Books	CS	1
1590171012	The Magic Pudding: Being the Adventures of Bunyip Bluegum and His Friends Bill Barnacle &amp; Sam Sawnoff (New York Review Children's Collection)	Norman Lindsay	2004	New York Review Children's Collection	CS	1
0060505273	The Sewing Circles of Herat : A Personal Voyage Through Afghanistan	Christina Lamb	2004	Perennial	CS	1
0752999958	Jurassic Park/Congo	Crichton Michael	1997	Random House UK Ltd (A Division of Random House Group)	CS	1
0702229962	Setting Out on the Voyage: The World of an Incorrigible Adventurer	Nancy Creagh Phelan	1998	University of Queensland Pr (Australia)	CS	1
0679771476	The Law of Similars	CHRIS BOHJALIAN	2000	Vintage	CS	1
0684848597	People of the Lie	M. Scott Peck	1998	Touchstone	CS	1
031215125X	The Far Pavilions	M. M. Kaye	1997	St. Martin's Press	CS	1
0064405176	Walk Two Moons	Sharon Creech	1996	HarperTrophy	CS	1
0684821192	Ramses the Son of Light	Christian Jacq	0	Simon Schuster Trade	CS	1
0061056871	Independence Day	Dean Devlin	1996	HarperEntertainment	CS	1
0590988301	Pet-Rified!	Dean Marney	1997	Scholastic	CS	1
0883659654	The Company of Cats : 20 Contemporary Stories of Family Cats	Michael J. Rosen	2004	Galahad	CS	1
0440235162	The Smoke Jumper	Nicholas Evans	2002	Dell Publishing Company	CS	1
076790382X	I'm a Stranger Here Myself: Notes on Returning to America After 20 Years Away	Bill Bryson	2000	Broadway Books	CS	1
0330357808	Marilyn's almost terminal New York adventure	Justine Ettler	1996	Picador	CS	1
0425158616	Cause of Death	Patricia Daniels Cornwell	1997	Berkley Publishing Group	CS	1
0676974562	Atonement	Ian McEwan	2002	Random House	CS	1
0307001385	Whispering Rabbit, The	Margaret Wise Brown	1992	Golden Books	CS	1
0595157939	The Mystery of the Poison Arrow Tree	Shel Arensen	2001	Authors Choice Press	CS	1
0702231088	Sally Marshall Is Not an Alien (Uqp Storybridge Series)	Amanda McKay	1999	Intl Specialized Book Service Inc	CS	1
0140143599	Cantor's Dilemma	Carl Djerassi	1991	Penguin Books	CS	1
0062502182	The Alchemist: A Fable About Following Your Dream	Paulo Coelho	1995	HarperSanFrancisco	CS	1
0060175400	The Poisonwood Bible	Barbara Kingsolver	1999	HarperCollins	CS	1
1573221775	My Dream of You	Nuala O'Faolain	2001	Riverhead Books	CS	1
0913367044	The Case for Christ : A Journalist's Personal Investigation of the Evidence for Jesus	Lee Strobel	1998	Zondervan Publishing House	CS	1
1888698357	The Mighty 'Mox: The 75th Anniversary History of the People, Stories, and Events That Made Kmox a Radio Giant	Sally Rains	2000	Diamond Communications	CS	1
0913367176	Stories for the Faithful Heart	various authors	2000	Graham, Billy Evangelistic Association	CS	1
0933121245	Book of African Names	Osuntoki	1990	Black Classic Press	CS	1
0312168144	The Climb: Tragic Ambitions on Everest	Anatoli Boukreev	1997	St Martins Pr	CS	1
0451528182	Sir Gawain and the Green Knight (Signet Classics (Paperback))	Burton Raffel	2001	Signet Book	CS	1
0671537458	Waiting to Exhale	Terry McMillan	1995	Pocket	CS	1
0786014741	Body Double	Don Lassiter	2002	Zebra Books	CS	1
0517573822	Jimmy Stewart and His Poems	Jimmy Stewart	1997	Random House Inc	CS	1
0877732906	A SOCIABLE GOD	KEN WILBER	1984	Shambhala	CS	1
0743437810	The Vanished Man : A Lincoln Rhyme Novel (Lincoln Rhyme Novels (Paperback))	Jeffery Deaver	2004	Pocket Books	CS	1
0385240406	Time Flies	Bill Cosby	1987	Bantam Dell Pub Group	CS	1
0060116188	My side: The autobiography of Ruth Gordon	Ruth Gordon	1976	Harper &amp; Row	CS	1
0394742591	The Habit of Being	Flannery O'Connor	1980	Random House Inc	CS	1
0517149257	The Ultimate Hitchhiker's Guide	Douglas Adams	1996	Random House Value Publishing	CS	1
0374517886	The Collected Stories of Isaac Bashevis Singer	Isaac Bashevis Singer	1983	Farrar Straus Giroux	CS	1
0850315336	Nothingmas Day	Adrian Mitchell	1986	Random House (Merchandising)	CS	1
0312964854	Hush Little Babies : The True Story Of A Mother Who Murdered Her Own Children (St. Martin's True Crime Library)	Donald A. Davis	1997	St. Martin's Paperbacks	CS	1
0743222008	The Vanished Man : A Lincoln Rhyme Novel	Jeffery Deaver	2003	Simon &amp; Schuster	CS	1
0684863324	GARDENS IN THE DUNES: A Novel	Leslie Marmon Silko	2000	Simon &amp; Schuster	CS	1
0618127453	Sparks of Genius: The Thirteen Thinking Tools of the World's Most Creative People	Robert S. Root-Bernstein	2001	Mariner Books	CS	1
0884053660	The world of Pelé	Joe Marcus	1976	Mason/Charter	CS	1
0812590236	Irish Mist: A Nuala Anne McGrail Novel (Nuala Anne McGrail Novels (Paperback))	Andrew M. Greeley	2000	Forge	CS	1
0515127221	Sullivan's Island: A Lowcountry Tale	Dorothea Benton Frank	2000	Jove Books	CS	1
0425161242	Chromosome 6	Robin Cook	2000	Berkley Publishing Group	CS	1
0451200993	Sleeping Murder (Miss Marple Mysteries (Paperback))	Agatha Christie	2000	New American Library	CS	1
0679765123	Incidents in the Rue Laugier (Vintage Contemporaries)	Anita Brookner	1997	Vintage Books USA	CS	1
0312982194	Gettin' Merry	Beverly Jenkins	2002	St. Martin's Paperbacks	CS	1
0451195922	Skull Session	Daniel Hecht	1998	Signet Book	CS	1
0425169863	Point of Origin	Patricia Daniels Cornwell	1999	Berkley Publishing Group	CS	1
0345380371	Rising Sun	MICHAEL CRICHTON	1992	Ballantine Books	CS	1
0446609323	Black Friday	James Patterson	1989	Warner Vision	CS	1
0316690619	Cradle and All	James Patterson	2000	Little Brown and Company	CS	1
0446610038	1st to Die: A Novel	James Patterson	2002	Warner Vision	CS	1
155143234X	Flight from Big Tangle (Orca Young Reader)	Anita Daher	2003	Orca Book Publishers	CS	1
0891074759	Arthur (The Pendragon Cycle, Book 3)	Stephen R. Lawhead	1989	Good News Pub	CS	1
0449222276	Belgrave Square	Anne Perry	1993	Fawcett Books	CS	1
0440224608	Siberian Light	Robin A. White	1998	Dell Publishing Company	CS	1
0451201558	Cold Case	Stephen White	2001	Signet Book	CS	1
0061032077	To Cut a Long Story Short	Jeffrey Archer	2001	HarperTorch	CS	1
2253004243	Une Vie	Guy De Maupassant	0	Livre De Poche French	CS	1
0679459626	Flesh and Blood	Jonathan Kellerman	2001	Random House	CS	1
0812566629	Darwinia	Robert Charles Wilson	1999	Tor Books	CS	1
0816614024	A Thousand Plateaus: Capitalism and Schizophrenia	Gilles Deleuze	1987	University of Minnesota Press	CS	1
3518390473	Der Wettermacher.	Peter Weber	1999	Suhrkamp	CS	1
340414578X	Intrige.	Thomas Gifford	2001	L??¼bbe	CS	1
3596113350	Die Mambo Kings spielen Songs der Liebe. Roman.	Oscar Hijuelos	1992	Fischer (Tb.), Frankfurt	CS	1
3453189442	Das verbotene Lied.	Taiping Shangdi	2001	Heyne	CS	1
3462031252	Quadrupelfuge.	Harald Schmidt	2002	Kiepenheuer &amp; Witsch	CS	1
0671001701	Legend	Jude Deveraux	1997	Pocket	CS	1
0782125557	Mastering Linux Premium Edition	Arman Danesh	1999	Sybex Inc	CS	1
1555217532	The Complete Hot &amp; Spicy Cookbook	Emma Callery	1991	Book Sales	CS	1
0843943769	Avatar	Donald Beman	1998	Leisure Books	CS	1
0553583085	Kissed by Shadows (Get Connected Romances)	Jane Feather	2003	Bantam Books	CS	1
1892051001	Guinness 2000 Book of Records: Millennium Edition (Guinness Book of Records, 2000)	Guinness Media Inc.	1999	Guinness Records	CS	1
0805019375	L Is for Lawless (Kinsey Millhone Mysteries)	Sue Grafton	1995	Henry Holt &amp; Company	CS	1
1587991039	Technomanifestos: Visions from the Information Revolutionaries	Adam Brate	2002	Thomson Texere	CS	1
1587214768	The Wicked Priest: An Allegory in Two Acts	Bob Levis	2000	1stBooks Library	CS	1
0802130496	Doctor Sax: Faust Part Three	Jack Kerouac	1988	Grove Press	CS	1
1857931467	Dorien's Diary: My Intimate Confessions	Maurice Gran	1993	Chrysalis Books	CS	1
0380717085	Fg on Our Immigrant Ance	J Smith	1992	Avon	CS	1
0380712172	Fg Cooks 3 Ancient Cuis	J Smith	1991	Avon	CS	1
0380706725	Fg Cooks American	J Smith	1990	Avon	CS	1
0767904281	The Gift of Motherhood : 10 Truths for Every Mother	CHERIE CARTER-SCOTT	2002	Broadway	CS	1
1558747478	Chicken Soup for the Parent's Soul : 101 Stories of Loving, Learning and Parenting (Chicken Soup for the Soul (Paper))	Mark Victor Hansen	2000	Health Communications	CS	1
0440512158	CHILD IS BORN, A	LENNART NILSSON	1986	Dell	CS	1
0130179620	Business in Action	Courtland L. Bovee	2001	Prentice Hall	CS	1
0273649949	Stimulus Factor, The	David Freemantle	2000	Financial Times/Prentice Hall	CS	1
0072453907	Leading Corporate Citizens	Sandra Waddock	2001	McGraw-Hill/Irwin	CS	1
0130305065	Managing Technology and Innovation for Competitive Advantage	V.K. Narayanan	2000	Pearson Education	CS	1
0130219193	Strategic Renewal: Becoming a High-Performance Organization	Michael Mische	2000	Prentice Hall	CS	1
0028626958	The Unofficial Guide to Having a Baby	Ann Douglas	1999	John Wiley &amp; Sons	CS	1
1884822738	Big Little Book of Irish Wit &amp; Wisdom: Six Volumes in One : Irish Blessings, Irish Toasts, Irish Proverbs, Irish Riddles, Irish Laws, Irish Wisdom	Fergus Kelly	1997	Black Dog &amp; Leventhal Publishers	CS	1
0140272941	Cider with Rosie	Laurie Lee	1998	Penguin Books Ltd	CS	1
0375700382	The Fight: Norman Mailer	Norman Mailer	1997	Vintage Books USA	CS	1
0006550789	253	Geoff Ryman	0	Flamingo	CS	1
0140004424	Brighton Rock	Graham Greene	1970	Penguin Books Ltd	CS	1
0812517032	Irene's Last Waltz	Carole Nelson Douglas	1994	Tor Books (Mm)	CS	1
0385492081	Into Thin Air : A Personal Account of the Mt. Everest Disaster	JON KRAKAUER	1998	Anchor	CS	1
0451524829	The Phantom of the Opera (Signet Classics (Paperback))	Gaston Leroux	1990	Signet Classics	CS	1
0877287384	The Japanese Cult of Tranquillity	Karlfried Durckheim	1992	Weiser Books	CS	1
0465090974	The Way We Never Were: American Families and the Nostalgia Trap	Stephanie Coontz	2000	Basic Books	CS	1
1931412677	Feel Good Naked	Laure Redmond	2001	Fair Winds Press	CS	1
0670848549	Secret History	Donna Tartt	0	Penguin Putnam~childrens Hc	CS	1
0684829746	CRUDDY : An Illustrated Novel	Lynda Barry	1999	Simon &amp; Schuster	CS	1
0425130215	Hocus Pocus	Kurt Vonnegut	1991	Berkley Publishing Group	CS	1
8420444782	Un Milagro Informal	Fernando Iwasaki Cauti	2003	Alfaguara Ediciones, S.A. (Spain)	CS	1
8489618844	Sangre a Borbotones (Coleccion Nueva Biblioteca)	Rafael Reig	2002	Ediciones Lengua de Trapo	CS	1
0061000175	Skinwalkers (Joe Leaphorn/Jim Chee Novels)	Tony Hillerman	1990	HarperTorch	CS	1
0312971362	Sis Boom Bah	Jane Heller	2000	St. Martin's Press	CS	1
0061097659	Switcheroo : A Novel	Olivia Goldsmith	1999	HarperTorch	CS	1
006017935X	Hill Towns	Anne Rivers Siddons	1993	Harpercollins	CS	1
067976402X	Snow Falling on Cedars	David Guterson	1995	Vintage Books USA	CS	1
1558532161	Life's Little Instruction Book; Volume II	H. Jackson Brown	1993	Thomas Nelson Inc	CS	1
3125918103	Les fantomes, ca n' existe pas. (Lernmaterialien)	Laurent Jouvet	1996	Klett	CS	1
0064408329	The Hanged Man	Francesca Lia Block	1999	HarperTrophy	CS	1
0743457358	Everything's Eventual : 14 Dark Tales	Stephen King	2002	Pocket	CS	1
0743456866	He Sees You When You're Sleeping : A Novel	Carol Higgins Clark	2002	Pocket	CS	1
0440235464	Lost Girls	Andrew Pyper	2001	Dell Publishing Company	CS	1
0312251890	Dr. Atkins' Age-Defying Diet Revolution	Robert Atkins	1999	St Martins Pr	CS	1
0440227739	Peeling the Onion (Laurel Leaf Books)	Wendy Orr	1999	Laurel-Leaf Books	CS	1
0345425707	A Cup of Tea (Ballantine Reader's Circle)	Amy Ephron	1998	Ballantine Books	CS	1
0765342294	Ender's Game (Ender Wiggins Saga (Paperback))	Orson Scott Card	2002	Starscape Books	CS	1
0451821971	Leaving Home	Garrison Keillor	1988	New Amer Library	CS	1
0670894494	The Passion of Artemisia	Susan Vreeland	2002	Viking Books	CS	1
0060394447	Tommy's Tale: A Novel	Alan Cumming	2002	Regan Books	CS	1
0385508980	The Mad Dog 100 : The Greatest Sports Arguments of All Time	Christopher Russo	2003	Doubleday	CS	1
037541181X	A Venetian Affair	ANDREA DI ROBILANT	2003	Knopf	CS	1
006093395X	As the Romans Do: An American Family's Italian Odyssey	Alan Epstein	2001	Perennial	CS	1
0385491328	The Anatomist	Federico Andahazi	1998	Bantam Dell Pub Group	CS	1
0345434692	The Skies of Pern	Anne McCaffrey	2002	Del Rey Books	CS	1
0553131893	Dragondrums	Anne McCaffrey	1980	Bantam Books	CS	1
0374177023	Instances of the Number 3	Salley Vickers	2002	Farrar, Straus and Giroux	CS	1
076790351X	Beethoven's Hair : An Extraordinary Historical Odyssey and a Scientific Mystery Solved	RUSSELL MARTIN	2001	Broadway	CS	1
0452280907	Fortune Is a River : Leonardo Da Vinci and Niccolo Machiavelli's Magnificent Dream to Change the Course of Florentine History	Roger D. Masters	1999	Plume Books	CS	1
0425167313	Here on Earth	Alice Hoffman	1998	Berkley Publishing Group	CS	1
0316314641	Rhoda : A Life in Stories Tag: Winner of the National Book Award for Fiction	Ellen Gilchrist	1995	Back Bay Books	CS	1
034540288X	The Lost World	Michael Crichton	1996	Ballantine Books	CS	1
0061073091	Resist or Serve (The Official Guide to the X-Files, Vol. 4)	Andy Meisler	1999	Perennial Currents	CS	1
0786808772	Summerland	Michael Chabon	2002	Miramax Kids	CS	1
0553234609	Dragonsong	Anne McCaffrey	1977	Bantam Books	CS	1
0553258540	Dragonsinger (Harper Hall Trilogy)	Anne McCaffrey	1989	Bantam Books	CS	1
0802713661	Brunelleschi's Dome: How a Renaissance Genius Reinvented Architecture	Ross King	2000	Penguin Books	CS	1
0440237688	The Giver (Readers Circle)	LOIS LOWRY	2002	Laurel Leaf	CS	1
0679884394	D. W.'S Color Book	MARC BROWN	1997	Random House Books for Young Readers	CS	1
1582970262	The Writers Complete Fantasy Reference: An Indispensable Compendium of Myth and Magic	Writer's Digest Books	2000	Writer's Digest Books	CS	1
1566091446	Photoshop 3 for Macintosh (Visual Quickstart Guide)	Elaine Weinmann	1995	Peachpit Press	CS	1
0553577395	Starfire (Bantam Spectra)	Charles Sheffield	2000	Spectra Books	CS	1
0671698419	BORDERS OF INFINITY	Lois McMaster Bujold	1989	Baen	CS	1
0425167720	An Instance of the Fingerpost	Iain Pears	1999	Berkley Publishing Group	CS	1
006105660X	Washington's Dirigible (Timeline Wars/John Barnes, No 2)	John Barnes	1997	Harpercollins	CS	1
0609610597	The Shelters of Stone (Earth's Children Series, No 5)	JEAN M. AUEL	2002	Crown	CS	1
0446519960	Absolute Power	David Baldacci	1996	Warner Books	CS	1
0374281602	Reversible Errors: A Novel	Scott Turow	2002	Farrar Straus Giroux	CS	1
0140251839	Finding the Right Place at the Right Time; Everything You Need to Know About Retirement Housing	Joan Cleveland	1996	Penguin Books	CS	1
0399519831	Inside Corporate America: A Guide for African Americans	Wilson, III Simmons	1996	Perigee Books	CS	1
0425159795	California Rush: A Novel	Sherwood Kiraly	1997	Berkley Publishing Group	CS	1
0140255370	A Boy Named Phyllis: A Suburban Memoir	Frank Decaro	1997	Penguin Books	CS	1
0394543971	The Icarus Agenda	Robert Ludlum	1988	Random House Value Pub	CS	1
0060970790	The Man Who Mistook His Wife for a Hat: And Other Clinical Tales	Oliver Sacks	1987	Harpercollins	CS	1
0156787334	A Room of One's Own	Virginia Woolf	1989	Harcourt	CS	1
0448095300	The Clue of the Velvet Mask (Nancy Drew (Hardcover))	Carolyn Keene	1953	Grosset &amp; Dunlap	CS	1
1569314195	Pokemon Tales : Where's Clefairy's Voice? (Pokemon Tales)	Junko Wada	1999	VIZ LLC	CS	1
0060908548	Inanna	Diane Wolkstein	1983	Perennial	CS	1
0028606353	Frommer's 96 Frugal Traveler's Guides: Europe from $50 a Day (Serial)	Alice Garrard	1995	John Wiley &amp; Sons	CS	1
0316182540	White Oleander : A Novel	Janet Fitch	2001	Little, Brown	CS	1
0553343874	Emmanuel's Book: A Manual for Living Comfortably in the Cosmos	Pat Rodegast	1987	Bantam	CS	1
0881845906	The Mammoth Book of Ghost Stories	Richard Dalby	1990	Pub Group West	CS	1
0446355224	Midnight Blue	Dorothy Garlock	1989	Warner Books	CS	1
0061030953	Wild Thorn	William Hoffman	2003	Avon Books	CS	1
0316919896	A Supposedly Fun Thing I'll Never Do Again : Essays and Arguments Tag: Author of Infinite Jest	David Foster Wallace	1997	Little, Brown	CS	1
0553299506	Private Eyes (Alex Delaware Novels (Paperback))	Jonathan Kellerman	1992	Bantam Books	CS	1
0446611611	City of Bones	Michael Connelly	2003	Warner Books	CS	1
0446604658	Lucky You	Carl Hiaasen	1998	Warner Vision	CS	1
0553282476	CAT'S EYE	MARGARET ATWOOD	1989	Bantam	CS	1
0449212602	The Handmaid's Tale	Margaret Atwood	1989	Fawcett Books	CS	1
0684867621	The Girl Who Loved Tom Gordon : A Novel	Stephen King	1999	Scribner	CS	1
0451147375	Blood Test	Jonathan Kellerman	1987	Signet Book	CS	1
0345413903	The Murder Book	Jonathan Kellerman	2003	Ballantine Books	CS	1
0451178033	When the Bough Breaks	Jonathan Kellerman	1993	Signet Book	CS	1
0590634275	Captain Underpants and the Attack of the Talking Toilets: Another Epic Novel (Captain Underpants (Paper))	Dav Pilkey	1999	Scholastic	CS	1
0330294377	Falling Towards England	Clive James	0	Pan Books Ltd	CS	1
0061031569	Absolute Zero	Chuck Logan	2003	HarperTorch	CS	1
3257228007	Das Parfum: Die Geschichte Eines Morders	Patrick Suskind	1994	Distribooks Inc	CS	1
0553582143	Body of Lies	IRIS JOHANSEN	2003	Bantam	CS	1
0743202961	Every Breath You Take : A True Story of Obsession, Revenge, and Murder	Ann Rule	2001	Free Press	CS	1
0060002492	Amazonia	James Rollins	2003	Avon Books	CS	1
0399148620	Acid Row	Minette Walters	2002	Putnam Publishing Group	CS	1
0786866462	A Density of Souls	Christopher Rice	2000	Miramax	CS	1
0679426159	Standing in the Rainbow : A Novel	FANNIE FLAGG	2002	Random House	CS	1
[truncated: 269,379 more rows]
