# Supplementary material for: Pattern-based hybrid book recommendation system using semantic relationships
Source: Sci Rep. 2023 Mar 6;13:3693. doi: 10.1038/s41598-023-30987-0 (PMC9988858; doi:10.1038/s41598-023-30987-0)
Supplement: Supplementary file 4 — Supplementary Information 4. [file 41598_2023_30987_MOESM4_ESM.csv]

1	CS	1
2	CS	1
3	CS	1
4	CS	1
5	CS	1
6	CS	1
7	CS	1
8	CS	1
9	CS	1
10	CS	1
11	CS	1
12	CS	1
13	CS	1
14	CS	1
15	CS	1
16	CS	1
17	CS	1
18	CS	1
19	CS	1
20	CS	1
21	CS	1
22	CS	1
23	CS	1
24	CS	1
25	CS	1
26	CS	1
27	CS	1
28	CS	1
29	CS	1
30	CS	1
31	CS	1
32	CS	1
33	CS	1
34	CS	1
35	CS	1
36	CS	1
37	CS	1
38	CS	1
39	CS	1
40	CS	1
41	CS	1
42	CS	1
43	CS	1
44	CS	1
45	CS	1
46	CS	1
47	CS	1
48	CS	1
49	CS	1
50	CS	1
51	CS	1
52	CS	1
53	CS	1
54	CS	1
55	CS	1
56	CS	1
57	CS	1
58	CS	1
59	CS	1
60	CS	1
61	CS	1
62	CS	1
63	CS	1
64	CS	1
65	CS	1
66	CS	1
67	CS	1
68	CS	1
69	CS	1
70	CS	1
71	CS	1
72	CS	1
73	CS	1
74	CS	1
75	CS	1
76	CS	1
77	CS	1
78	CS	1
79	CS	1
80	CS	1
81	CS	1
82	CS	1
83	CS	1
84	CS	1
85	CS	1
86	CS	1
87	CS	1
88	CS	1
89	CS	1
90	CS	1
91	CS	1
92	CS	1
93	CS	1
94	CS	1
95	CS	1
96	CS	1
97	CS	1
98	CS	1
99	CS	1
100	CS	1
101	CS	1
102	CS	1
103	CS	1
104	CS	1
105	CS	1
106	CS	1
107	CS	1
108	CS	1
109	CS	1
110	CS	1
111	CS	1
112	CS	1
113	CS	1
114	CS	1
115	CS	1
116	CS	1
117	CS	1
118	CS	1
119	CS	1
120	CS	1
121	CS	1
122	CS	1
123	CS	1
124	CS	1
125	CS	1
126	CS	1
127	CS	1
128	CS	1
129	CS	1
130	CS	1
131	CS	1
132	CS	1
133	CS	1
134	CS	1
135	CS	1
136	CS	1
137	CS	1
138	CS	1
139	CS	1
140	CS	1
141	CS	1
142	CS	1
143	CS	1
144	CS	1
145	CS	1
146	CS	1
147	CS	1
148	CS	1
149	CS	1
150	CS	1
151	CS	1
152	CS	1
153	CS	1
154	CS	1
155	CS	1
156	CS	1
157	CS	1
158	CS	1
159	CS	1
160	CS	1
161	CS	1
162	CS	1
163	CS	1
164	CS	1
165	CS	1
166	CS	1
167	CS	1
168	CS	1
169	CS	1
170	CS	1
171	CS	1
172	CS	1
173	CS	1
174	CS	1
175	CS	1
176	CS	1
177	CS	1
178	CS	1
179	CS	1
180	CS	1
181	CS	1
182	CS	1
183	CS	1
184	CS	1
185	CS	1
186	CS	1
187	CS	1
188	CS	1
189	CS	1
190	CS	1
191	CS	1
192	CS	1
193	CS	1
194	CS	1
195	CS	1
196	CS	1
197	CS	1
198	CS	1
199	CS	1
200	CS	1
201	CS	1
202	CS	1
203	CS	1
204	CS	1
205	CS	1
206	CS	1
207	CS	1
208	CS	1
209	CS	1
210	CS	1
211	CS	1
212	CS	1
213	CS	1
214	CS	1
215	CS	1
216	CS	1
217	CS	1
218	CS	1
219	CS	1
220	CS	1
221	CS	1
222	CS	1
223	CS	1
224	CS	1
225	CS	1
226	CS	1
227	CS	1
228	CS	1
229	CS	1
230	CS	1
231	CS	1
232	CS	1
233	CS	1
234	CS	1
235	CS	1
236	CS	1
237	CS	1
238	CS	1
239	CS	1
240	CS	1
241	CS	1
242	CS	1
243	CS	1
244	CS	1
245	CS	1
246	CS	1
247	CS	1
248	CS	1
249	CS	1
250	CS	1
251	CS	1
252	CS	1
253	CS	1
254	CS	1
255	CS	1
256	CS	1
257	CS	1
258	CS	1
259	CS	1
260	CS	1
261	CS	1
262	CS	1
263	CS	1
264	CS	1
265	CS	1
266	CS	1
267	CS	1
268	CS	1
269	CS	1
270	CS	1
271	CS	1
272	CS	1
273	CS	1
274	CS	1
275	CS	1
276	CS	1
277	CS	1
278	CS	1
279	CS	1
280	CS	1
281	CS	1
282	CS	1
283	CS	1
284	CS	1
285	CS	1
286	CS	1
287	CS	1
288	CS	1
289	CS	1
290	CS	1
291	CS	1
292	CS	1
293	CS	1
294	CS	1
295	CS	1
296	CS	1
297	CS	1
298	CS	1
299	CS	1
300	CS	1
301	CS	1
302	CS	1
303	CS	1
304	CS	1
305	CS	1
306	CS	1
307	CS	1
308	CS	1
309	CS	1
310	CS	1
311	CS	1
312	CS	1
313	CS	1
314	CS	1
315	CS	1
316	CS	1
317	CS	1
318	CS	1
319	CS	1
320	CS	1
321	CS	1
322	CS	1
323	CS	1
324	CS	1
325	CS	1
326	CS	1
327	CS	1
328	CS	1
329	CS	1
330	CS	1
331	CS	1
332	CS	1
333	CS	1
334	CS	1
335	CS	1
336	CS	1
337	CS	1
338	CS	1
339	CS	1
340	CS	1
341	CS	1
342	CS	1
343	CS	1
344	CS	1
345	CS	1
346	CS	1
347	CS	1
348	CS	1
349	CS	1
350	CS	1
351	CS	1
352	CS	1
353	CS	1
354	CS	1
355	CS	1
356	CS	1
357	CS	1
358	CS	1
359	CS	1
360	CS	1
361	CS	1
362	CS	1
363	CS	1
364	CS	1
365	CS	1
366	CS	1
367	CS	1
368	CS	1
369	CS	1
370	CS	1
371	CS	1
372	CS	1
373	CS	1
374	CS	1
375	CS	1
376	CS	1
377	CS	1
378	CS	1
379	CS	1
380	CS	1
381	CS	1
382	CS	1
383	CS	1
384	CS	1
385	CS	1
386	CS	1
387	CS	1
388	CS	1
389	CS	1
390	CS	1
391	CS	1
392	CS	1
393	CS	1
394	CS	1
395	CS	1
396	CS	1
397	CS	1
398	CS	1
399	CS	1
400	CS	1
401	CS	1
402	CS	1
403	CS	1
404	CS	1
405	CS	1
406	CS	1
407	CS	1
408	CS	1
409	CS	1
410	CS	1
411	CS	1
412	CS	1
413	CS	1
414	CS	1
415	CS	1
416	CS	1
417	CS	1
418	CS	1
419	CS	1
420	CS	1
421	CS	1
422	CS	1
423	CS	1
424	CS	1
425	CS	1
426	CS	1
427	CS	1
428	CS	1
429	CS	1
430	CS	1
431	CS	1
432	CS	1
433	CS	1
434	CS	1
435	CS	1
436	CS	1
437	CS	1
438	CS	1
439	CS	1
440	CS	1
441	CS	1
442	CS	1
443	CS	1
444	CS	1
445	CS	1
446	CS	1
447	CS	1
448	CS	1
449	CS	1
450	CS	1
451	CS	1
452	CS	1
453	CS	1
454	CS	1
455	CS	1
456	CS	1
457	CS	1
458	CS	1
459	CS	1
460	CS	1
461	CS	1
462	CS	1
463	CS	1
464	CS	1
465	CS	1
466	CS	1
467	CS	1
468	CS	1
469	CS	1
470	CS	1
471	CS	1
472	CS	1
473	CS	1
474	CS	1
475	CS	1
476	CS	1
477	CS	1
478	CS	1
479	CS	1
480	CS	1
481	CS	1
482	CS	1
483	CS	1
484	CS	1
485	CS	1
486	CS	1
487	CS	1
488	CS	1
489	CS	1
490	CS	1
491	CS	1
492	CS	1
493	CS	1
494	CS	1
495	CS	1
496	CS	1
497	CS	1
498	CS	1
499	CS	1
500	CS	1
501	CS	1
502	CS	1
503	CS	1
504	CS	1
505	CS	1
506	CS	1
507	CS	1
508	CS	1
509	CS	1
510	CS	1
511	CS	1
512	CS	1
513	CS	1
514	CS	1
515	CS	1
516	CS	1
517	CS	1
518	CS	1
519	CS	1
520	CS	1
521	CS	1
522	CS	1
523	CS	1
524	CS	1
525	CS	1
526	CS	1
527	CS	1
528	CS	1
529	CS	1
530	CS	1
531	CS	1
532	CS	1
533	CS	1
534	CS	1
535	CS	1
536	CS	1
537	CS	1
538	CS	1
539	CS	1
540	CS	1
541	CS	1
542	CS	1
543	CS	1
544	CS	1
545	CS	1
546	CS	1
547	CS	1
548	CS	1
549	CS	1
550	CS	1
551	CS	1
552	CS	1
553	CS	1
554	CS	1
555	CS	1
556	CS	1
557	CS	1
558	CS	1
559	CS	1
560	CS	1
561	CS	1
562	CS	1
563	CS	1
564	CS	1
565	CS	1
566	CS	1
567	CS	1
568	CS	1
569	CS	1
570	CS	1
571	CS	1
572	CS	1
573	CS	1
574	CS	1
575	CS	1
576	CS	1
577	CS	1
578	CS	1
579	CS	1
580	CS	1
581	CS	1
582	CS	1
583	CS	1
584	CS	1
585	CS	1
586	CS	1
587	CS	1
588	CS	1
589	CS	1
590	CS	1
591	CS	1
592	CS	1
593	CS	1
594	CS	1
595	CS	1
596	CS	1
597	CS	1
598	CS	1
599	CS	1
600	CS	1
601	CS	1
602	CS	1
603	CS	1
604	CS	1
605	CS	1
606	CS	1
607	CS	1
608	CS	1
609	CS	1
610	CS	1
611	CS	1
612	CS	1
613	CS	1
614	CS	1
615	CS	1
616	CS	1
617	CS	1
618	CS	1
619	CS	1
620	CS	1
621	CS	1
622	CS	1
623	CS	1
624	CS	1
625	CS	1
626	CS	1
627	CS	1
628	CS	1
629	CS	1
630	CS	1
631	CS	1
632	CS	1
633	CS	1
634	CS	1
635	CS	1
636	CS	1
637	CS	1
638	CS	1
639	CS	1
640	CS	1
641	CS	1
642	CS	1
643	CS	1
644	CS	1
645	CS	1
646	CS	1
647	CS	1
648	CS	1
649	CS	1
650	CS	1
651	CS	1
652	CS	1
653	CS	1
654	CS	1
655	CS	1
656	CS	1
657	CS	1
658	CS	1
659	CS	1
660	CS	1
661	CS	1
662	CS	1
663	CS	1
664	CS	1
665	CS	1
666	CS	1
667	CS	1
668	CS	1
669	CS	1
670	CS	1
671	CS	1
672	CS	1
673	CS	1
674	CS	1
675	CS	1
676	CS	1
677	CS	1
678	CS	1
679	CS	1
680	CS	1
681	CS	1
682	CS	1
683	CS	1
684	CS	1
685	CS	1
686	CS	1
687	CS	1
688	CS	1
689	CS	1
690	CS	1
691	CS	1
692	CS	1
693	CS	1
694	CS	1
695	CS	1
696	CS	1
697	CS	1
698	CS	1
699	CS	1
700	CS	1
701	CS	1
702	CS	1
703	CS	1
704	CS	1
705	CS	1
706	CS	1
707	CS	1
708	CS	1
709	CS	1
710	CS	1
711	CS	1
712	CS	1
713	CS	1
714	CS	1
715	CS	1
716	CS	1
717	CS	1
718	CS	1
719	CS	1
720	CS	1
721	CS	1
722	CS	1
723	CS	1
724	CS	1
725	CS	1
726	CS	1
727	CS	1
728	CS	1
729	CS	1
730	CS	1
731	CS	1
732	CS	1
733	CS	1
734	CS	1
735	CS	1
736	CS	1
737	CS	1
738	CS	1
739	CS	1
740	CS	1
741	CS	1
742	CS	1
743	CS	1
744	CS	1
745	CS	1
746	CS	1
747	CS	1
748	CS	1
749	CS	1
750	CS	1
751	CS	1
752	CS	1
753	CS	1
754	CS	1
755	CS	1
756	CS	1
757	CS	1
758	CS	1
759	CS	1
760	CS	1
761	CS	1
762	CS	1
763	CS	1
764	CS	1
765	CS	1
766	CS	1
767	CS	1
768	CS	1
769	CS	1
770	CS	1
771	CS	1
772	CS	1
773	CS	1
774	CS	1
775	CS	1
776	CS	1
777	CS	1
778	CS	1
779	CS	1
780	CS	1
781	CS	1
782	CS	1
783	CS	1
784	CS	1
785	CS	1
786	CS	1
787	CS	1
788	CS	1
789	CS	1
790	CS	1
791	CS	1
792	CS	1
793	CS	1
794	CS	1
795	CS	1
796	CS	1
797	CS	1
798	CS	1
799	CS	1
800	CS	1
801	CS	1
802	CS	1
803	CS	1
804	CS	1
805	CS	1
806	CS	1
807	CS	1
808	CS	1
809	CS	1
810	CS	1
811	CS	1
812	CS	1
813	CS	1
814	CS	1
815	CS	1
816	CS	1
817	CS	1
818	CS	1
819	CS	1
820	CS	1
821	CS	1
822	CS	1
823	CS	1
824	CS	1
825	CS	1
826	CS	1
827	CS	1
828	CS	1
829	CS	1
830	CS	1
831	CS	1
832	CS	1
833	CS	1
834	CS	1
835	CS	1
836	CS	1
837	CS	1
838	CS	1
839	CS	1
840	CS	1
841	CS	1
842	CS	1
843	CS	1
844	CS	1
845	CS	1
846	CS	1
847	CS	1
848	CS	1
849	CS	1
850	CS	1
851	CS	1
852	CS	1
853	CS	1
854	CS	1
855	CS	1
856	CS	1
857	CS	1
858	CS	1
859	CS	1
860	CS	1
861	CS	1
862	CS	1
863	CS	1
864	CS	1
865	CS	1
866	CS	1
867	CS	1
868	CS	1
869	CS	1
870	CS	1
871	CS	1
872	CS	1
873	CS	1
874	CS	1
875	CS	1
876	CS	1
877	CS	1
878	CS	1
879	CS	1
880	CS	1
881	CS	1
882	CS	1
883	CS	1
884	CS	1
885	CS	1
886	CS	1
887	CS	1
888	CS	1
889	CS	1
890	CS	1
891	CS	1
892	CS	1
893	CS	1
894	CS	1
895	CS	1
896	CS	1
897	CS	1
898	CS	1
899	CS	1
900	CS	1
901	CS	1
902	CS	1
903	CS	1
904	CS	1
905	CS	1
906	CS	1
907	CS	1
908	CS	1
909	CS	1
910	CS	1
911	CS	1
912	CS	1
913	CS	1
914	CS	1
915	CS	1
916	CS	1
917	CS	1
918	CS	1
919	CS	1
920	CS	1
921	CS	1
922	CS	1
923	CS	1
924	CS	1
925	CS	1
926	CS	1
927	CS	1
928	CS	1
929	CS	1
930	CS	1
931	CS	1
932	CS	1
933	CS	1
934	CS	1
935	CS	1
936	CS	1
937	CS	1
938	CS	1
939	CS	1
940	CS	1
941	CS	1
942	CS	1
943	CS	1
944	CS	1
945	CS	1
946	CS	1
947	CS	1
948	CS	1
949	CS	1
950	CS	1
951	CS	1
952	CS	1
953	CS	1
954	CS	1
955	CS	1
956	CS	1
957	CS	1
958	CS	1
959	CS	1
960	CS	1
961	CS	1
962	CS	1
963	CS	1
964	CS	1
965	CS	1
966	CS	1
967	CS	1
968	CS	1
969	CS	1
970	CS	1
971	CS	1
972	CS	1
973	CS	1
974	CS	1
975	CS	1
976	CS	1
977	CS	1
978	CS	1
979	CS	1
980	CS	1
981	CS	1
982	CS	1
983	CS	1
984	CS	1
985	CS	1
986	CS	1
987	CS	1
988	CS	1
989	CS	1
990	CS	1
991	CS	1
992	CS	1
993	CS	1
994	CS	1
995	CS	1
996	CS	1
997	CS	1
998	CS	1
999	CS	1
1000	CS	1
1001	CS	1
1002	CS	1
1003	CS	1
1004	CS	1
1005	CS	1
1006	CS	1
1007	CS	1
1008	CS	1
1009	CS	1
1010	CS	1
1011	CS	1
1012	CS	1
1013	CS	1
1014	CS	1
1015	CS	1
1016	CS	1
1017	CS	1
1018	CS	1
1019	CS	1
1020	CS	1
1021	CS	1
1022	CS	1
1023	CS	1
1024	CS	1
1025	CS	1
1026	CS	1
1027	CS	1
1028	CS	1
1029	CS	1
1030	CS	1
1031	CS	1
1032	CS	1
1033	CS	1
1034	CS	1
1035	CS	1
1036	CS	1
1037	CS	1
1038	CS	1
1039	CS	1
1040	CS	1
1041	CS	1
1042	CS	1
1043	CS	1
1044	CS	1
1045	CS	1
1046	CS	1
1047	CS	1
1048	CS	1
1049	CS	1
1050	CS	1
1051	CS	1
1052	CS	1
1053	CS	1
1054	CS	1
1055	CS	1
1056	CS	1
1057	CS	1
1058	CS	1
1059	CS	1
1060	CS	1
1061	CS	1
1062	CS	1
1063	CS	1
1064	CS	1
1065	CS	1
1066	CS	1
1067	CS	1
1068	CS	1
1069	CS	1
1070	CS	1
1071	CS	1
1072	CS	1
1073	CS	1
1074	CS	1
1075	CS	1
1076	CS	1
1077	CS	1
1078	CS	1
1079	CS	1
1080	CS	1
1081	CS	1
1082	CS	1
1083	CS	1
1084	CS	1
1085	CS	1
1086	CS	1
1087	CS	1
1088	CS	1
1089	CS	1
1090	CS	1
1091	CS	1
1092	CS	1
1093	CS	1
1094	CS	1
1095	CS	1
1096	CS	1
1097	CS	1
1098	CS	1
1099	CS	1
1100	CS	1
1101	CS	1
1102	CS	1
1103	CS	1
1104	CS	1
1105	CS	1
1106	CS	1
1107	CS	1
1108	CS	1
1109	CS	1
1110	CS	1
1111	CS	1
1112	CS	1
1113	CS	1
1114	CS	1
1115	CS	1
1116	CS	1
1117	CS	1
1118	CS	1
1119	CS	1
1120	CS	1
1121	CS	1
1122	CS	1
1123	CS	1
1124	CS	1
1125	CS	1
1126	CS	1
1127	CS	1
1128	CS	1
1129	CS	1
1130	CS	1
1131	CS	1
1132	CS	1
1133	CS	1
1134	CS	1
1135	CS	1
1136	CS	1
1137	CS	1
1138	CS	1
1139	CS	1
1140	CS	1
1141	CS	1
1142	CS	1
1143	CS	1
1144	CS	1
1145	CS	1
1146	CS	1
1147	CS	1
1148	CS	1
1149	CS	1
1150	CS	1
1151	CS	1
1152	CS	1
1153	CS	1
1154	CS	1
1155	CS	1
1156	CS	1
1157	CS	1
1158	CS	1
1159	CS	1
1160	CS	1
1161	CS	1
1162	CS	1
1163	CS	1
1164	CS	1
1165	CS	1
1166	CS	1
1167	CS	1
1168	CS	1
1169	CS	1
1170	CS	1
1171	CS	1
1172	CS	1
1173	CS	1
1174	CS	1
1175	CS	1
1176	CS	1
1177	CS	1
1178	CS	1
1179	CS	1
1180	CS	1
1181	CS	1
1182	CS	1
1183	CS	1
1184	CS	1
1185	CS	1
1186	CS	1
1187	CS	1
1188	CS	1
1189	CS	1
1190	CS	1
1191	CS	1
1192	CS	1
1193	CS	1
1194	CS	1
1195	CS	1
1196	CS	1
1197	CS	1
1198	CS	1
1199	CS	1
1200	CS	1
1201	CS	1
1202	CS	1
1203	CS	1
1204	CS	1
1205	CS	1
1206	CS	1
1207	CS	1
1208	CS	1
1209	CS	1
1210	CS	1
1211	CS	1
1212	CS	1
1213	CS	1
1214	CS	1
1215	CS	1
1216	CS	1
1217	CS	1
1218	CS	1
1219	CS	1
1220	CS	1
1221	CS	1
1222	CS	1
1223	CS	1
1224	CS	1
1225	CS	1
1226	CS	1
1227	CS	1
1228	CS	1
1229	CS	1
1230	CS	1
1231	CS	1
1232	CS	1
1233	CS	1
1234	CS	1
1235	CS	1
1236	CS	1
1237	CS	1
1238	CS	1
1239	CS	1
1240	CS	1
1241	CS	1
1242	CS	1
1243	CS	1
1244	CS	1
1245	CS	1
1246	CS	1
1247	CS	1
1248	CS	1
1249	CS	1
1250	CS	1
1251	CS	1
1252	CS	1
1253	CS	1
1254	CS	1
1255	CS	1
1256	CS	1
1257	CS	1
1258	CS	1
1259	CS	1
1260	CS	1
1261	CS	1
1262	CS	1
1263	CS	1
1264	CS	1
1265	CS	1
1266	CS	1
1267	CS	1
1268	CS	1
1269	CS	1
1270	CS	1
1271	CS	1
1272	CS	1
1273	CS	1
1274	CS	1
1275	CS	1
1276	CS	1
1277	CS	1
1278	CS	1
1279	CS	1
1280	CS	1
1281	CS	1
1282	CS	1
1283	CS	1
1284	CS	1
1285	CS	1
1286	CS	1
1287	CS	1
1288	CS	1
1289	CS	1
1290	CS	1
1291	CS	1
1292	CS	1
1293	CS	1
1294	CS	1
1295	CS	1
1296	CS	1
1297	CS	1
1298	CS	1
1299	CS	1
1300	CS	1
1301	CS	1
1302	CS	1
1303	CS	1
1304	CS	1
1305	CS	1
1306	CS	1
1307	CS	1
1308	CS	1
1309	CS	1
1310	CS	1
1311	CS	1
1312	CS	1
1313	CS	1
1314	CS	1
1315	CS	1
1316	CS	1
1317	CS	1
1318	CS	1
1319	CS	1
1320	CS	1
1321	CS	1
1322	CS	1
1323	CS	1
1324	CS	1
1325	CS	1
1326	CS	1
1327	CS	1
1328	CS	1
1329	CS	1
1330	CS	1
1331	CS	1
1332	CS	1
1333	CS	1
1334	CS	1
1335	CS	1
1336	CS	1
1337	CS	1
1338	CS	1
1339	CS	1
1340	CS	1
1341	CS	1
1342	CS	1
1343	CS	1
1344	CS	1
1345	CS	1
1346	CS	1
1347	CS	1
1348	CS	1
1349	CS	1
1350	CS	1
1351	CS	1
1352	CS	1
1353	CS	1
1354	CS	1
1355	CS	1
1356	CS	1
1357	CS	1
1358	CS	1
1359	CS	1
1360	CS	1
1361	CS	1
1362	CS	1
1363	CS	1
1364	CS	1
1365	CS	1
1366	CS	1
1367	CS	1
1368	CS	1
1369	CS	1
1370	CS	1
1371	CS	1
1372	CS	1
1373	CS	1
1374	CS	1
1375	CS	1
1376	CS	1
1377	CS	1
1378	CS	1
1379	CS	1
1380	CS	1
1381	CS	1
1382	CS	1
1383	CS	1
1384	CS	1
1385	CS	1
1386	CS	1
1387	CS	1
1388	CS	1
1389	CS	1
1390	CS	1
1391	CS	1
1392	CS	1
1393	CS	1
1394	CS	1
1395	CS	1
1396	CS	1
1397	CS	1
1398	CS	1
1399	CS	1
1400	CS	1
1401	CS	1
1402	CS	1
1403	CS	1
1404	CS	1
1405	CS	1
1406	CS	1
1407	CS	1
1408	CS	1
1409	CS	1
1410	CS	1
1411	CS	1
1412	CS	1
1413	CS	1
1414	CS	1
1415	CS	1
1416	CS	1
1417	CS	1
1418	CS	1
1419	CS	1
1420	CS	1
1421	CS	1
1422	CS	1
1423	CS	1
1424	CS	1
1425	CS	1
1426	CS	1
1427	CS	1
1428	CS	1
1429	CS	1
1430	CS	1
1431	CS	1
1432	CS	1
1433	CS	1
1434	CS	1
1435	CS	1
1436	CS	1
1437	CS	1
1438	CS	1
1439	CS	1
1440	CS	1
1441	CS	1
1442	CS	1
1443	CS	1
1444	CS	1
1445	CS	1
1446	CS	1
1447	CS	1
1448	CS	1
1449	CS	1
1450	CS	1
1451	CS	1
1452	CS	1
1453	CS	1
1454	CS	1
1455	CS	1
1456	CS	1
1457	CS	1
1458	CS	1
1459	CS	1
1460	CS	1
1461	CS	1
1462	CS	1
1463	CS	1
1464	CS	1
1465	CS	1
1466	CS	1
1467	CS	1
1468	CS	1
1469	CS	1
1470	CS	1
1471	CS	1
1472	CS	1
1473	CS	1
1474	CS	1
1475	CS	1
1476	CS	1
1477	CS	1
1478	CS	1
1479	CS	1
1480	CS	1
1481	CS	1
1482	CS	1
1483	CS	1
1484	CS	1
1485	CS	1
1486	CS	1
1487	CS	1
1488	CS	1
1489	CS	1
1490	CS	1
1491	CS	1
1492	CS	1
1493	CS	1
1494	CS	1
1495	CS	1
1496	CS	1
1497	CS	1
1498	CS	1
1499	CS	1
1500	CS	1
1501	CS	1
1502	CS	1
1503	CS	1
1504	CS	1
1505	CS	1
1506	CS	1
1507	CS	1
1508	CS	1
1509	CS	1
1510	CS	1
1511	CS	1
1512	CS	1
1513	CS	1
1514	CS	1
1515	CS	1
1516	CS	1
1517	CS	1
1518	CS	1
1519	CS	1
1520	CS	1
1521	CS	1
1522	CS	1
1523	CS	1
1524	CS	1
1525	CS	1
1526	CS	1
1527	CS	1
1528	CS	1
1529	CS	1
1530	CS	1
1531	CS	1
1532	CS	1
1533	CS	1
1534	CS	1
1535	CS	1
1536	CS	1
1537	CS	1
1538	CS	1
1539	CS	1
1540	CS	1
1541	CS	1
1542	CS	1
1543	CS	1
1544	CS	1
1545	CS	1
1546	CS	1
1547	CS	1
1548	CS	1
1549	CS	1
1550	CS	1
1551	CS	1
1552	CS	1
1553	CS	1
1554	CS	1
1555	CS	1
1556	CS	1
1557	CS	1
1558	CS	1
1559	CS	1
1560	CS	1
1561	CS	1
1562	CS	1
1563	CS	1
1564	CS	1
1565	CS	1
1566	CS	1
1567	CS	1
1568	CS	1
1569	CS	1
1570	CS	1
1571	CS	1
1572	CS	1
1573	CS	1
1574	CS	1
1575	CS	1
1576	CS	1
1577	CS	1
1578	CS	1
1579	CS	1
1580	CS	1
1581	CS	1
1582	CS	1
1583	CS	1
1584	CS	1
1585	CS	1
1586	CS	1
1587	CS	1
1588	CS	1
1589	CS	1
1590	CS	1
1591	CS	1
1592	CS	1
1593	CS	1
1594	CS	1
1595	CS	1
1596	CS	1
1597	CS	1
1598	CS	1
1599	CS	1
1600	CS	1
1601	CS	1
1602	CS	1
1603	CS	1
1604	CS	1
1605	CS	1
1606	CS	1
1607	CS	1
1608	CS	1
1609	CS	1
1610	CS	1
1611	CS	1
1612	CS	1
1613	CS	1
1614	CS	1
1615	CS	1
1616	CS	1
1617	CS	1
1618	CS	1
1619	CS	1
1620	CS	1
1621	CS	1
1622	CS	1
1623	CS	1
1624	CS	1
1625	CS	1
1626	CS	1
1627	CS	1
1628	CS	1
1629	CS	1
1630	CS	1
1631	CS	1
1632	CS	1
1633	CS	1
1634	CS	1
1635	CS	1
1636	CS	1
1637	CS	1
1638	CS	1
1639	CS	1
1640	CS	1
1641	CS	1
1642	CS	1
1643	CS	1
1644	CS	1
1645	CS	1
1646	CS	1
1647	CS	1
1648	CS	1
1649	CS	1
1650	CS	1
1651	CS	1
1652	CS	1
1653	CS	1
1654	CS	1
1655	CS	1
1656	CS	1
1657	CS	1
1658	CS	1
1659	CS	1
1660	CS	1
1661	CS	1
1662	CS	1
1663	CS	1
1664	CS	1
1665	CS	1
1666	CS	1
1667	CS	1
1668	CS	1
1669	CS	1
1670	CS	1
1671	CS	1
1672	CS	1
1673	CS	1
1674	CS	1
1675	CS	1
1676	CS	1
1677	CS	1
1678	CS	1
1679	CS	1
1680	CS	1
1681	CS	1
1682	CS	1
1683	CS	1
1684	CS	1
1685	CS	1
1686	CS	1
1687	CS	1
1688	CS	1
1689	CS	1
1690	CS	1
1691	CS	1
1692	CS	1
1693	CS	1
1694	CS	1
1695	CS	1
1696	CS	1
1697	CS	1
1698	CS	1
1699	CS	1
1700	CS	1
1701	CS	1
1702	CS	1
1703	CS	1
1704	CS	1
1705	CS	1
1706	CS	1
1707	CS	1
1708	CS	1
1709	CS	1
1710	CS	1
1711	CS	1
1712	CS	1
1713	CS	1
1714	CS	1
1715	CS	1
1716	CS	1
1717	CS	1
1718	CS	1
1719	CS	1
1720	CS	1
1721	CS	1
1722	CS	1
1723	CS	1
1724	CS	1
1725	CS	1
1726	CS	1
1727	CS	1
1728	CS	1
1729	CS	1
1730	CS	1
1731	CS	1
1732	CS	1
1733	CS	1
1734	CS	1
1735	CS	1
1736	CS	1
1737	CS	1
1738	CS	1
1739	CS	1
1740	CS	1
1741	CS	1
1742	CS	1
1743	CS	1
1744	CS	1
1745	CS	1
1746	CS	1
1747	CS	1
1748	CS	1
1749	CS	1
1750	CS	1
1751	CS	1
1752	CS	1
1753	CS	1
1754	CS	1
1755	CS	1
1756	CS	1
1757	CS	1
1758	CS	1
1759	CS	1
1760	CS	1
1761	CS	1
1762	CS	1
1763	CS	1
1764	CS	1
1765	CS	1
1766	CS	1
1767	CS	1
1768	CS	1
1769	CS	1
1770	CS	1
1771	CS	1
1772	CS	1
1773	CS	1
1774	CS	1
1775	CS	1
1776	CS	1
1777	CS	1
1778	CS	1
1779	CS	1
1780	CS	1
1781	CS	1
1782	CS	1
1783	CS	1
1784	CS	1
1785	CS	1
1786	CS	1
1787	CS	1
1788	CS	1
1789	CS	1
1790	CS	1
1791	CS	1
1792	CS	1
1793	CS	1
1794	CS	1
1795	CS	1
1796	CS	1
1797	CS	1
1798	CS	1
1799	CS	1
1800	CS	1
1801	CS	1
1802	CS	1
1803	CS	1
1804	CS	1
1805	CS	1
1806	CS	1
1807	CS	1
1808	CS	1
1809	CS	1
1810	CS	1
1811	CS	1
1812	CS	1
1813	CS	1
1814	CS	1
1815	CS	1
1816	CS	1
1817	CS	1
1818	CS	1
1819	CS	1
1820	CS	1
1821	CS	1
1822	CS	1
1823	CS	1
1824	CS	1
1825	CS	1
1826	CS	1
1827	CS	1
1828	CS	1
1829	CS	1
1830	CS	1
1831	CS	1
1832	CS	1
1833	CS	1
1834	CS	1
1835	CS	1
1836	CS	1
1837	CS	1
1838	CS	1
1839	CS	1
1840	CS	1
1841	CS	1
1842	CS	1
1843	CS	1
1844	CS	1
1845	CS	1
1846	CS	1
1847	CS	1
1848	CS	1
1849	CS	1
1850	CS	1
1851	CS	1
1852	CS	1
1853	CS	1
1854	CS	1
1855	CS	1
1856	CS	1
1857	CS	1
1858	CS	1
1859	CS	1
1860	CS	1
1861	CS	1
1862	CS	1
1863	CS	1
1864	CS	1
1865	CS	1
1866	CS	1
1867	CS	1
1868	CS	1
1869	CS	1
1870	CS	1
1871	CS	1
1872	CS	1
1873	CS	1
1874	CS	1
1875	CS	1
1876	CS	1
1877	CS	1
1878	CS	1
1879	CS	1
1880	CS	1
1881	CS	1
1882	CS	1
1883	CS	1
1884	CS	1
1885	CS	1
1886	CS	1
1887	CS	1
1888	CS	1
1889	CS	1
1890	CS	1
1891	CS	1
1892	CS	1
1893	CS	1
1894	CS	1
1895	CS	1
1896	CS	1
1897	CS	1
1898	CS	1
1899	CS	1
1900	CS	1
1901	CS	1
1902	CS	1
1903	CS	1
1904	CS	1
1905	CS	1
1906	CS	1
1907	CS	1
1908	CS	1
1909	CS	1
1910	CS	1
1911	CS	1
1912	CS	1
1913	CS	1
1914	CS	1
1915	CS	1
1916	CS	1
1917	CS	1
1918	CS	1
1919	CS	1
1920	CS	1
1921	CS	1
1922	CS	1
1923	CS	1
1924	CS	1
1925	CS	1
1926	CS	1
1927	CS	1
1928	CS	1
1929	CS	1
1930	CS	1
1931	CS	1
1932	CS	1
1933	CS	1
1934	CS	1
1935	CS	1
1936	CS	1
1937	CS	1
1938	CS	1
1939	CS	1
1940	CS	1
1941	CS	1
1942	CS	1
1943	CS	1
1944	CS	1
1945	CS	1
1946	CS	1
1947	CS	1
1948	CS	1
1949	CS	1
1950	CS	1
1951	CS	1
1952	CS	1
1953	CS	1
1954	CS	1
1955	CS	1
1956	CS	1
1957	CS	1
1958	CS	1
1959	CS	1
1960	CS	1
1961	CS	1
1962	CS	1
1963	CS	1
1964	CS	1
1965	CS	1
1966	CS	1
1967	CS	1
1968	CS	1
1969	CS	1
1970	CS	1
1971	CS	1
1972	CS	1
1973	CS	1
1974	CS	1
1975	CS	1
1976	CS	1
1977	CS	1
1978	CS	1
1979	CS	1
1980	CS	1
1981	CS	1
1982	CS	1
1983	CS	1
1984	CS	1
1985	CS	1
1986	CS	1
1987	CS	1
1988	CS	1
1989	CS	1
1990	CS	1
1991	CS	1
1992	CS	1
1993	CS	1
1994	CS	1
1995	CS	1
1996	CS	1
1997	CS	1
1998	CS	1
1999	CS	1
2000	CS	1
[truncated: 276,883 more rows]
